# Supplementary material for: The clinical characteristics and treatment of ovarian malignant mesoderm mixed tumor: a systematic review
Source: J Ovarian Res. 2022 Sep 16;15:104. doi: 10.1186/s13048-022-01037-6 (PMC9482291; doi:10.1186/s13048-022-01037-6)
Supplement: Supplementary file 1 — Additional file 1. [file 13048_2022_1037_MOESM1_ESM.xlsx]

## Sheet: stage
patients ID	Months	outcome	Stage		patients ID	stage				patients ID	Months	outcome	Stage		patients ID	Months	Stage
2	9	0	I		1	IV				2	9	0	stageI and stageII		2	9	0
3	18	1	#N/A		2	I				4	46	1	stageI and stageII		4	46	0
4	46	1	II		4	II				9	24	0	stageIII and stageIV		9	24	1
5	0.5	1	#N/A		7	III				10	14	1	stageIII and stageIV		10	14	1
6	20	1	#N/A		8	IV				38	24	0	stageIII and stageIV		38	24	1
9	24	0	III		9	III				39	24	0	stageI and stageII		39	24	0
10	14	1	III		10	III				40	20	1	stageIII and stageIV		40	20	1
38	24	0	III		12	III				41	15	0	stageIII and stageIV		41	15	1
39	24	0	I		13	III				42	37	1	stageIII and stageIV		42	37	1
40	20	1	III		14	III				43	17	1	stageIII and stageIV		43	17	1
41	15	0	III		15	III				44	21	1	stageIII and stageIV		44	21	1
42	37	1	III		16	III				45	1	1	stageIII and stageIV		45	1	1
43	17	1	III		17	III				46	4	1	stageIII and stageIV		46	4	1
44	21	1	IV		18	III				47	3	1	stageIII and stageIV		47	3	1
45	1	1	III		19	III				48	8	0	stageIII and stageIV		48	8	1
46	4	1	III		20	III				49	12	1	stageIII and stageIV		49	12	1
47	3	1	III		21	IV				50	2	1	stageIII and stageIV		50	2	1
48	8	0	III		22	IV				51	12	0	stageIII and stageIV		51	12	1
49	12	1	III		23	II				52	36	1	stageIII and stageIV		52	36	1
50	2	1	III		25	III				53	25	1	stageIII and stageIV		53	25	1
51	12	0	III		26	I				54	51	0	stageI and stageII		54	51	0
52	36	1	III		27	IV				55	12	0	stageI and stageII		55	12	0
53	25	1	III		28	III				56	45	0	stageIII and stageIV		56	45	1
54	51	0	I		29	III				58	1	0	stageIII and stageIV		58	1	1
55	12	0	I		30	II				61	6	0	stageIII and stageIV		61	6	1
56	45	0	III		31	I				62	8	1	stageIII and stageIV		62	8	1
58	1	0	III		32	III				63	18	1	stageIII and stageIV		63	18	1
61	6	0	III		33	III				65	50	1	stageIII and stageIV		65	50	1
62	8	1	III		34	III				66	52	0	stageI and stageII		66	52	0
63	18	1	IV		35	III				67	9	0	stageI and stageII		67	9	0
65	50	1	III		36	III				68	59	0	stageIII and stageIV		68	59	1
66	52	0	II		38	III				69	6	1	stageI and stageII		69	6	0
67	9	0	I		39	I				70	1	0	stageIII and stageIV		70	1	1
68	59	0	IV		40	III				75	72	0	stageI and stageII		75	72	0
69	6	1	II		41	III				76	166	0	stageI and stageII		76	166	0
70	1	0	III		42	III				77	17	0	stageI and stageII		77	17	0
75	72	0	I		43	III				78	161	0	stageI and stageII		78	161	0
76	166	0	I		44	IV				79	127	0	stageI and stageII		79	127	0
77	17	0	II		45	III				80	30	1	stageI and stageII		80	30	0
78	161	0	II		46	III				81	7	1	stageI and stageII		81	7	0
79	127	0	II		47	III				82	12	1	stageI and stageII		82	12	0
80	30	1	II		48	III				83	6	1	stageI and stageII		83	6	0
81	7	1	II		49	III				84	43	1	stageI and stageII		84	43	0
82	12	1	II		50	III				85	24	1	stageIII and stageIV		85	24	1
83	6	1	II		51	III				86	9	0	stageIII and stageIV		86	9	1
84	43	1	II		52	III				87	5	1	stageIII and stageIV		87	5	1
85	24	1	III		53	III				88	4	1	stageIII and stageIV		88	4	1
86	9	0	III		54	I				89	5	1	stageIII and stageIV		89	5	1
87	5	1	III		55	I				90	11	1	stageIII and stageIV		90	11	1
88	4	1	III		56	III				91	41	1	stageIII and stageIV		91	41	1
89	5	1	III		58	III				92	4	1	stageIII and stageIV		92	4	1
90	11	1	III		59	IV				93	1	1	stageIII and stageIV		93	1	1
91	41	1	III		60	III				94	12	1	stageIII and stageIV		94	12	1
92	4	1	III		61	III				95	75	1	stageIII and stageIV		95	75	1
93	1	1	III		62	III				96	3	1	stageIII and stageIV		96	3	1
94	12	1	III		63	IV				97	15	1	stageIII and stageIV		97	15	1
95	75	1	III		65	III				99	24	1	stageI and stageII		99	24	0
96	3	1	IV		66	II				100	12	1	stageIII and stageIV		100	12	1
97	15	1	IV		67	I				103	22	0	stageI and stageII		103	22	0
99	24	1	I		68	IV				104	8	0	stageIII and stageIV		104	8	1
100	12	1	III		69	II				105	3	0	stageIII and stageIV		105	3	1
101	12	1	#N/A		70	III				107	4	0	stageIII and stageIV		107	4	1
103	22	0	II		71	II				108	13	0	stageI and stageII		108	13	0
104	8	0	III		72	III				109	14	1	stageI and stageII		109	14	0
105	3	0	III		73	III				110	28	1	stageI and stageII		110	28	0
107	4	0	III		74	III				111	4	1	stageI and stageII		111	4	0
108	13	0	I		75	I				112	27	0	stageIII and stageIV		112	27	1
109	14	1	I		76	I				113	8	0	stageI and stageII		113	8	0
110	28	1	I		77	II				115	30	1	stageI and stageII		115	30	0
111	4	1	II		78	II				116	3.6	1	stageIII and stageIV		116	3.6	1
112	27	0	III		79	II				117	3.7	1	stageIII and stageIV		117	3.7	1
113	8	0	I		80	II				118	5	0	stageIII and stageIV		118	5	1
115	30	1	II		81	II				119	40	1	stageI and stageII		119	40	0
116	3.6	1	III		82	II				120	61	1	stageI and stageII		120	61	0
117	3.7	1	III		83	II				121	22.8	0	stageI and stageII		121	22.8	0
118	5	0	III		84	II				122	26	0	stageI and stageII		122	26	0
119	40	1	I		85	III				123	2	1	stageIII and stageIV		123	2	1
120	61	1	II		86	III				124	11.2	0	stageIII and stageIV		124	11.2	1
121	22.8	0	II		87	III				125	2.5	1	stageIII and stageIV		125	2.5	1
122	26	0	II		88	III				126	24.4	1	stageIII and stageIV		126	24.4	1
123	2	1	III		89	III				127	46	0	stageI and stageII		127	46	0
124	11.2	0	III		90	III				128	12	1	stageI and stageII		128	12	0
125	2.5	1	IV		91	III				129	45	1	stageI and stageII		129	45	0
126	24.4	1	III		92	III				130	7	0	stageIII and stageIV		130	7	1
127	46	0	I		93	III				131	4.5	0	stageI and stageII		131	4.5	0
128	12	1	II		94	III				135	16	1	stageI and stageII		135	16	0
129	45	1	I		95	III				136	16	1	stageI and stageII		136	16	0
130	7	0	III		96	IV				137	10	1	stageIII and stageIV		137	10	1
131	4.5	0	I		97	IV				138	7	1	stageIII and stageIV		138	7	1
134	42	0	#N/A		98	III				139	8	1	stageIII and stageIV		139	8	1
135	16	1	I		99	I				140	10	1	stageIII and stageIV		140	10	1
136	16	1	II		100	III				141	8	1	stageIII and stageIV		141	8	1
137	10	1	III		102	III				142	14	1	stageI and stageII		142	14	0
138	7	1	IV		103	II				143	6	1	stageIII and stageIV		143	6	1
139	8	1	IV		104	III				145	11	1	stageIII and stageIV		145	11	1
140	10	1	III		105	III				147	3	0	stageIII and stageIV		147	3	1
141	8	1	III		106	III				148	10	0	stageIII and stageIV		148	10	1
142	14	1	I		107	III				149	12	0	stageIII and stageIV		149	12	1
143	6	1	IV		108	I				150	6	0	stageI and stageII		150	6	0
145	11	1	III		109	I				158	82	0	stageIII and stageIV		158	82	1
147	3	0	III		110	I				159	53	0	stageIII and stageIV		159	53	1
148	10	0	III		111	II				160	32	0	stageIII and stageIV		160	32	1
149	12	0	III		112	III				161	14	0	stageIII and stageIV		161	14	1
150	6	0	I		113	I				162	12	0	stageIII and stageIV		162	12	1
151	8	1	#N/A		114	III				163	70	1	stageIII and stageIV		163	70	1
152	10	1	#N/A		115	II				164	47	0	stageIII and stageIV		164	47	1
153	14	1	#N/A		116	III				165	5	0	stageIII and stageIV		165	5	1
154	16	1	#N/A		117	III				166	36	0	stageIII and stageIV		166	36	1
155	6	1	#N/A		118	III				167	5	0	stageIII and stageIV		167	5	1
156	7	1	#N/A		119	I				169	28	1	stageIII and stageIV		169	28	1
157	1	1	#N/A		120	II				170	2	0	stageI and stageII		170	2	0
158	82	0	III		121	II				171	8	1	stageI and stageII		171	8	0
159	53	0	IV		122	II				172	34	0	stageI and stageII		172	34	0
160	32	0	III		123	III				173	49	1	stageIII and stageIV		173	49	1
161	14	0	III		124	III				174	28	0	stageIII and stageIV		174	28	1
162	12	0	III		125	IV				175	42	0	stageIII and stageIV		175	42	1
163	70	1	III		126	III				176	12	0	stageIII and stageIV		176	12	1
164	47	0	III		127	I				177	45	1	stageIII and stageIV		177	45	1
165	5	0	III		128	II				178	33	0	stageI and stageII		178	33	0
166	36	0	III		129	I				179	5	1	stageIII and stageIV		179	5	1
167	5	0	III		130	III				180	11	0	stageI and stageII		180	11	0
169	28	1	III		131	I				182	53	0	stageIII and stageIV		182	53	1
170	2	0	II		135	I				187	6	1	stageIII and stageIV		187	6	1
171	8	1	I		136	II				188	2	1	stageIII and stageIV		188	2	1
172	34	0	II		137	III				189	61	0	stageI and stageII		189	61	0
173	49	1	III		138	IV				190	5	1	stageIII and stageIV		190	5	1
174	28	0	III		139	IV				191	14	0	stageIII and stageIV		191	14	1
175	42	0	III		140	III				193	6	0	stageIII and stageIV		193	6	1
176	12	0	IV		141	III
177	45	1	III		142	I
178	33	0	II		143	IV
179	5	1	III		145	III
180	11	0	II		146	III
182	53	0	III		147	III
183	11	1	#N/A		148	III
184	11	1	#N/A		149	III
185	33	0	#N/A		150	I
187	6	1	III		158	III
188	2	1	IV		159	IV
189	61	0	I		160	III
190	5	1	III		161	III
191	14	0	III		162	III
192	20	0	#N/A		163	III
193	6	0	III		164	III
195	5	1	#N/A		165	III
196	9	1	#N/A		166	III
197	18	1	#N/A		167	III
198	12	1	#N/A		169	III
199	4	1	#N/A		170	II
					171	I
					172	II
					173	III
					174	III
					175	III
					176	IV
					177	III
					178	II
					179	III
					180	II
					182	III
					187	III
					188	IV
					189	I
					190	III
					191	III
					193	III

## Sheet: surgery
patients ID	Months	outcome	surgery			patients ID	Months	surgery
2	9	0	suboptimal surgical procedures			2	9	0
3	18	1	suboptimal surgical procedures			3	18	0
4	46	1	suboptimal surgical procedures			4	46	0
5	0.5	1	suboptimal surgical procedures			5	0.5	0
6	20	1	optimal ovarian tumor cell debulking surgery			6	20	1
9	24	0	suboptimal surgical procedures			9	24	0
10	14	1	suboptimal surgical procedures			10	14	0
38	24	0	suboptimal surgical procedures			38	24	0
39	24	0	suboptimal surgical procedures			39	24	0
40	20	1	suboptimal surgical procedures			40	20	0
41	15	0	suboptimal surgical procedures			41	15	0
42	37	1	suboptimal surgical procedures			42	37	0
43	17	1	suboptimal surgical procedures			43	17	0
44	21	1	suboptimal surgical procedures			44	21	0
45	1	1	suboptimal surgical procedures			45	1	0
46	4	1	suboptimal surgical procedures			46	4	0
47	3	1	suboptimal surgical procedures			47	3	0
48	8	0	suboptimal surgical procedures			48	8	0
49	12	1	suboptimal surgical procedures			49	12	0
50	2	1	suboptimal surgical procedures			50	2	0
51	12	0	suboptimal surgical procedures			51	12	0
52	36	1	suboptimal surgical procedures			52	36	0
53	25	1	suboptimal surgical procedures			53	25	0
54	51	0	suboptimal surgical procedures			54	51	0
55	12	0	optimal ovarian tumor cell debulking surgery			55	12	1
56	45	0	optimal ovarian tumor cell debulking surgery			56	45	1
58	1	0	suboptimal surgical procedures			58	1	0
61	6	0	suboptimal surgical procedures			61	6	0
62	8	1	suboptimal surgical procedures			62	8	0
63	18	1	suboptimal surgical procedures			63	18	0
65	50	1	suboptimal surgical procedures			65	50	0
66	52	0	optimal ovarian tumor cell debulking surgery			66	52	1
67	9	0	optimal ovarian tumor cell debulking surgery			67	9	1
68	59	0	optimal ovarian tumor cell debulking surgery			68	59	1
69	6	1	optimal ovarian tumor cell debulking surgery			69	6	1
70	1	0	optimal ovarian tumor cell debulking surgery			70	1	1
75	72	0	optimal ovarian tumor cell debulking surgery			75	72	1
76	166	0	optimal ovarian tumor cell debulking surgery			76	166	1
77	17	0	optimal ovarian tumor cell debulking surgery			77	17	1
78	161	0	optimal ovarian tumor cell debulking surgery			78	161	1
79	127	0	optimal ovarian tumor cell debulking surgery			79	127	1
80	30	1	optimal ovarian tumor cell debulking surgery			80	30	1
81	7	1	optimal ovarian tumor cell debulking surgery			81	7	1
82	12	1	optimal ovarian tumor cell debulking surgery			82	12	1
83	6	1	optimal ovarian tumor cell debulking surgery			83	6	1
84	43	1	optimal ovarian tumor cell debulking surgery			84	43	1
85	24	1	optimal ovarian tumor cell debulking surgery			85	24	1
86	9	0	optimal ovarian tumor cell debulking surgery			86	9	1
87	5	1	optimal ovarian tumor cell debulking surgery			87	5	1
88	4	1	optimal ovarian tumor cell debulking surgery			88	4	1
89	5	1	optimal ovarian tumor cell debulking surgery			89	5	1
90	11	1	optimal ovarian tumor cell debulking surgery			90	11	1
91	41	1	optimal ovarian tumor cell debulking surgery			91	41	1
92	4	1	optimal ovarian tumor cell debulking surgery			92	4	1
93	1	1	optimal ovarian tumor cell debulking surgery			93	1	1
94	12	1	optimal ovarian tumor cell debulking surgery			94	12	1
95	75	1	optimal ovarian tumor cell debulking surgery			95	75	1
96	3	1	optimal ovarian tumor cell debulking surgery			96	3	1
97	15	1	optimal ovarian tumor cell debulking surgery			97	15	1
99	24	1	suboptimal surgical procedures			99	24	0
100	12	1	suboptimal surgical procedures			100	12	0
101	12	1	suboptimal surgical procedures			101	12	0
103	22	0	optimal ovarian tumor cell debulking surgery			103	22	1
104	8	0	optimal ovarian tumor cell debulking surgery			104	8	1
105	3	0	suboptimal surgical procedures			105	3	0
107	4	0	optimal ovarian tumor cell debulking surgery			107	4	1
108	13	0	suboptimal surgical procedures			108	13	0
109	14	1	suboptimal surgical procedures			109	14	0
110	28	1	suboptimal surgical procedures			110	28	0
111	4	1	optimal ovarian tumor cell debulking surgery			111	4	1
112	27	0	optimal ovarian tumor cell debulking surgery			112	27	1
113	8	0	optimal ovarian tumor cell debulking surgery			113	8	1
115	30	1	suboptimal surgical procedures			115	30	0
134	42	0	suboptimal surgical procedures			134	42	0
135	16	1	suboptimal surgical procedures			135	16	0
136	16	1	suboptimal surgical procedures			136	16	0
137	10	1	suboptimal surgical procedures			137	10	0
138	7	1	suboptimal surgical procedures			138	7	0
139	8	1	suboptimal surgical procedures			139	8	0
140	10	1	suboptimal surgical procedures			140	10	0
141	8	1	suboptimal surgical procedures			141	8	0
142	14	1	suboptimal surgical procedures			142	14	0
143	6	1	suboptimal surgical procedures			143	6	0
145	11	1	suboptimal surgical procedures			145	11	0
147	3	0	suboptimal surgical procedures			147	3	0
148	10	0	suboptimal surgical procedures			148	10	0
149	12	0	suboptimal surgical procedures			149	12	0
150	6	0	suboptimal surgical procedures			150	6	0
151	8	1	suboptimal surgical procedures			151	8	0
152	10	1	suboptimal surgical procedures			152	10	0
153	14	1	suboptimal surgical procedures			153	14	0
154	16	1	suboptimal surgical procedures			154	16	0
155	6	1	suboptimal surgical procedures			155	6	0
156	7	1	suboptimal surgical procedures			156	7	0
157	1	1	optimal ovarian tumor cell debulking surgery			157	1	1
158	82	0	optimal ovarian tumor cell debulking surgery			158	82	1
159	53	0	optimal ovarian tumor cell debulking surgery			159	53	1
160	32	0	optimal ovarian tumor cell debulking surgery			160	32	1
161	14	0	optimal ovarian tumor cell debulking surgery			161	14	1
162	12	0	optimal ovarian tumor cell debulking surgery			162	12	1
163	70	1	optimal ovarian tumor cell debulking surgery			163	70	1
164	47	0	optimal ovarian tumor cell debulking surgery			164	47	1
165	5	0	optimal ovarian tumor cell debulking surgery			165	5	1
166	36	0	optimal ovarian tumor cell debulking surgery			166	36	1
167	5	0	suboptimal surgical procedures			167	5	0
169	28	1	suboptimal surgical procedures			169	28	0
170	2	0	suboptimal surgical procedures			170	2	0
171	8	1	suboptimal surgical procedures			171	8	0
172	34	0	suboptimal surgical procedures			172	34	0
173	49	1	suboptimal surgical procedures			173	49	0
174	28	0	suboptimal surgical procedures			174	28	0
175	42	0	suboptimal surgical procedures			175	42	0
176	12	0	suboptimal surgical procedures			176	12	0
177	45	1	suboptimal surgical procedures			177	45	0
178	33	0	suboptimal surgical procedures			178	33	0
179	5	1	suboptimal surgical procedures			179	5	0
180	11	0	suboptimal surgical procedures			180	11	0
182	53	0	suboptimal surgical procedures			182	53	0
183	11	1	suboptimal surgical procedures			183	11	0
184	11	1	suboptimal surgical procedures			184	11	0
185	33	0	optimal ovarian tumor cell debulking surgery			185	33	1
187	6	1	suboptimal surgical procedures			187	6	0
188	2	1	optimal ovarian tumor cell debulking surgery			188	2	1
189	61	0	optimal ovarian tumor cell debulking surgery			189	61	1
190	5	1	optimal ovarian tumor cell debulking surgery			190	5	1
191	14	0	optimal ovarian tumor cell debulking surgery			191	14	1
192	20	0	optimal ovarian tumor cell debulking surgery			192	20	1
193	6	0	optimal ovarian tumor cell debulking surgery			193	6	1
195	5	1	suboptimal surgical procedures			195	5	0
196	9	1	suboptimal surgical procedures			196	9	0
197	18	1	suboptimal surgical procedures			197	18	0
198	12	1	suboptimal surgical procedures			198	12	0
199	4	1	suboptimal surgical procedures			199	4	0
Optimal	Suboptimal					Optimal	Suboptimal
20	9					20	9
12	18					12	18
45	46					45	46
52	0.5					52	0.5
9	24					9	24
59	14					59	14
6	24					6	24
1	24					1	24
72	20					72	20
166	15					166	15
17	37					17	37
161	17					161	17
127	21					127	21
30	1					30	1
7	4					7	4
12	3					12	3
6	8					6	8
43	12					43	12
24	2					24	2
9	12					9	12
5	36					5	36
4	25					4	25
5	51					5	51
11	1					11	1
41	6					41	6
4	8					4	8
1	18					1	18
12	50					12	50
75	24					75	24
3	12					3	12
15	12					15	12
22	3					22	3
8	13					8	13
4	14					4	14
4	28					4	28
27	30					27	30
8	42					8	42
1	16					1	16
82	16					82	16
53	10					53	10
32	7					32	7
14	8					14	8
12	10					12	10
70	8					70	8
47	14					47	14
5	6					5	6
36	11					36	11
33	3					33	3
2	10					2	10
61	12					61	12
5	6					5	6
14	8					14	8
20	10					20	10
6	14					6	14
30	16					30	16
	6						6
	7						7
	5						5
	28						28
	2						2
	8						8
	34						34
	49						49
	28						28
	42						42
	12						12
	45						45
	33						33
	5						5
	11						11
	53						53
	11						11
	11						11
	6						6
	5						5
	9						9
	18						18
	12						12
	4						4
	16.6266						16.6266

## Sheet: radiotherapy and chemotherapy 
patients ID	Months	outcome	treatment	ID	treatment			patients ID	Months	outcome	treatment				patients ID	Months	radiotherapy or chemotherapy
2	9	0	None	1	None			2	9	0	None				2	9	0
3	18	1	#N/A	2	None			4	46	1	radiotherapy or chemotherapy				4	46	1
4	46	1	radiotherapy or chemotherapy	4	radiotherapy or chemotherapy			5	0.5	1	None				5	0.5	0
5	0.5	1	None	5	None			6	20	1	radiotherapy or chemotherapy				6	20	1
6	20	1	radiotherapy or chemotherapy	6	radiotherapy or chemotherapy			9	24	0	radiotherapy or chemotherapy				9	24	1
9	24	0	radiotherapy or chemotherapy	7	radiotherapy or chemotherapy			10	14	1	radiotherapy or chemotherapy				10	14	1
10	14	1	radiotherapy or chemotherapy	8	radiotherapy or chemotherapy			38	24	0	radiotherapy or chemotherapy				38	24	1
38	24	0	radiotherapy or chemotherapy	9	radiotherapy or chemotherapy			39	24	0	radiotherapy or chemotherapy				39	24	1
39	24	0	radiotherapy or chemotherapy	10	radiotherapy or chemotherapy			40	20	1	radiotherapy or chemotherapy				40	20	1
40	20	1	radiotherapy or chemotherapy	11	None			41	15	0	radiotherapy or chemotherapy				41	15	1
41	15	0	radiotherapy or chemotherapy	12	radiotherapy or chemotherapy			42	37	1	radiotherapy or chemotherapy				42	37	1
42	37	1	radiotherapy or chemotherapy	13	radiotherapy or chemotherapy			43	17	1	radiotherapy or chemotherapy				43	17	1
43	17	1	radiotherapy or chemotherapy	14	radiotherapy or chemotherapy			44	21	1	radiotherapy or chemotherapy				44	21	1
44	21	1	radiotherapy or chemotherapy	15	None			45	1	1	radiotherapy or chemotherapy				45	1	1
45	1	1	radiotherapy or chemotherapy	16	radiotherapy or chemotherapy			46	4	1	radiotherapy or chemotherapy				46	4	1
46	4	1	radiotherapy or chemotherapy	17	radiotherapy or chemotherapy			47	3	1	radiotherapy or chemotherapy				47	3	1
47	3	1	radiotherapy or chemotherapy	18	radiotherapy or chemotherapy			48	8	0	radiotherapy or chemotherapy				48	8	1
48	8	0	radiotherapy or chemotherapy	19	radiotherapy or chemotherapy			49	12	1	radiotherapy or chemotherapy				49	12	1
49	12	1	radiotherapy or chemotherapy	20	None			50	2	1	radiotherapy or chemotherapy				50	2	1
50	2	1	radiotherapy or chemotherapy	21	radiotherapy or chemotherapy			51	12	0	radiotherapy or chemotherapy				51	12	1
51	12	0	radiotherapy or chemotherapy	22	radiotherapy or chemotherapy			52	36	1	radiotherapy or chemotherapy				52	36	1
52	36	1	radiotherapy or chemotherapy	23	radiotherapy or chemotherapy			54	51	0	radiotherapy or chemotherapy				54	51	1
53	25	1	#N/A	24	None			55	12	0	radiotherapy or chemotherapy				55	12	1
54	51	0	radiotherapy or chemotherapy	25	radiotherapy or chemotherapy			56	45	0	radiotherapy or chemotherapy				56	45	1
55	12	0	radiotherapy or chemotherapy	26	radiotherapy or chemotherapy			61	6	0	radiotherapy or chemotherapy				61	6	1
56	45	0	radiotherapy or chemotherapy	27	radiotherapy or chemotherapy			62	8	1	radiotherapy or chemotherapy				62	8	1
58	1	0	#N/A	28	None			63	18	1	radiotherapy or chemotherapy				63	18	1
61	6	0	radiotherapy or chemotherapy	29	radiotherapy or chemotherapy			65	50	1	radiotherapy or chemotherapy				65	50	1
62	8	1	radiotherapy or chemotherapy	30	radiotherapy or chemotherapy			66	52	0	radiotherapy or chemotherapy				66	52	1
63	18	1	radiotherapy or chemotherapy	31	None			67	9	0	radiotherapy or chemotherapy				67	9	1
65	50	1	radiotherapy or chemotherapy	32	None			68	59	0	radiotherapy or chemotherapy				68	59	1
66	52	0	radiotherapy or chemotherapy	33	radiotherapy or chemotherapy			69	6	1	radiotherapy or chemotherapy				69	6	1
67	9	0	radiotherapy or chemotherapy	34	None			70	1	0	radiotherapy or chemotherapy				70	1	1
68	59	0	radiotherapy or chemotherapy	35	radiotherapy or chemotherapy			75	72	0	radiotherapy or chemotherapy				75	72	1
69	6	1	radiotherapy or chemotherapy	36	None			76	166	0	radiotherapy or chemotherapy				76	166	1
70	1	0	radiotherapy or chemotherapy	37	None			77	17	0	radiotherapy or chemotherapy				77	17	1
75	72	0	radiotherapy or chemotherapy	38	radiotherapy or chemotherapy			78	161	0	radiotherapy or chemotherapy				78	161	1
76	166	0	radiotherapy or chemotherapy	39	radiotherapy or chemotherapy			79	127	0	radiotherapy or chemotherapy				79	127	1
77	17	0	radiotherapy or chemotherapy	40	radiotherapy or chemotherapy			81	7	1	radiotherapy or chemotherapy				81	7	1
78	161	0	radiotherapy or chemotherapy	41	radiotherapy or chemotherapy			82	12	1	radiotherapy or chemotherapy				82	12	1
79	127	0	radiotherapy or chemotherapy	42	radiotherapy or chemotherapy			84	43	1	radiotherapy or chemotherapy				84	43	1
80	30	1	#N/A	43	radiotherapy or chemotherapy			85	24	1	radiotherapy or chemotherapy				85	24	1
81	7	1	radiotherapy or chemotherapy	44	radiotherapy or chemotherapy			86	9	0	radiotherapy or chemotherapy				86	9	1
82	12	1	radiotherapy or chemotherapy	45	radiotherapy or chemotherapy			87	5	1	radiotherapy or chemotherapy				87	5	1
83	6	1	#N/A	46	radiotherapy or chemotherapy			88	4	1	radiotherapy or chemotherapy				88	4	1
84	43	1	radiotherapy or chemotherapy	47	radiotherapy or chemotherapy			89	5	1	radiotherapy or chemotherapy				89	5	1
85	24	1	radiotherapy or chemotherapy	48	radiotherapy or chemotherapy			90	11	1	radiotherapy or chemotherapy				90	11	1
86	9	0	radiotherapy or chemotherapy	49	radiotherapy or chemotherapy			91	41	1	radiotherapy or chemotherapy				91	41	1
87	5	1	radiotherapy or chemotherapy	50	radiotherapy or chemotherapy			95	75	1	radiotherapy or chemotherapy				95	75	1
88	4	1	radiotherapy or chemotherapy	51	radiotherapy or chemotherapy			97	15	1	radiotherapy or chemotherapy				97	15	1
89	5	1	radiotherapy or chemotherapy	52	radiotherapy or chemotherapy			99	24	1	radiotherapy or chemotherapy				99	24	1
90	11	1	radiotherapy or chemotherapy	54	radiotherapy or chemotherapy			100	12	1	radiotherapy or chemotherapy				100	12	1
91	41	1	radiotherapy or chemotherapy	55	radiotherapy or chemotherapy			101	12	1	radiotherapy or chemotherapy				101	12	1
92	4	1	#N/A	56	radiotherapy or chemotherapy			103	22	0	radiotherapy or chemotherapy				103	22	1
93	1	1	#N/A	59	radiotherapy or chemotherapy			104	8	0	radiotherapy or chemotherapy				104	8	1
94	12	1	#N/A	60	radiotherapy or chemotherapy			105	3	0	None				105	3	0
95	75	1	radiotherapy or chemotherapy	61	radiotherapy or chemotherapy			107	4	0	radiotherapy or chemotherapy				107	4	1
96	3	1	#N/A	62	radiotherapy or chemotherapy			108	13	0	radiotherapy or chemotherapy				108	13	1
97	15	1	radiotherapy or chemotherapy	63	radiotherapy or chemotherapy			109	14	1	radiotherapy or chemotherapy				109	14	1
99	24	1	radiotherapy or chemotherapy	65	radiotherapy or chemotherapy			110	28	1	radiotherapy or chemotherapy				110	28	1
100	12	1	radiotherapy or chemotherapy	66	radiotherapy or chemotherapy			111	4	1	radiotherapy or chemotherapy				111	4	1
101	12	1	radiotherapy or chemotherapy	67	radiotherapy or chemotherapy			112	27	0	radiotherapy or chemotherapy				112	27	1
103	22	0	radiotherapy or chemotherapy	68	radiotherapy or chemotherapy			113	8	0	radiotherapy or chemotherapy				113	8	1
104	8	0	radiotherapy or chemotherapy	69	radiotherapy or chemotherapy			115	30	1	radiotherapy or chemotherapy				115	30	1
105	3	0	None	70	radiotherapy or chemotherapy			116	3.6	1	None				116	3.6	0
107	4	0	radiotherapy or chemotherapy	75	radiotherapy or chemotherapy			117	3.7	1	None				117	3.7	0
108	13	0	radiotherapy or chemotherapy	76	radiotherapy or chemotherapy			118	5	0	radiotherapy or chemotherapy				118	5	1
109	14	1	radiotherapy or chemotherapy	77	radiotherapy or chemotherapy			119	40	1	radiotherapy or chemotherapy				119	40	1
110	28	1	radiotherapy or chemotherapy	78	radiotherapy or chemotherapy			120	61	1	radiotherapy or chemotherapy				120	61	1
111	4	1	radiotherapy or chemotherapy	79	radiotherapy or chemotherapy			121	22.8	0	radiotherapy or chemotherapy				121	22.8	1
112	27	0	radiotherapy or chemotherapy	81	radiotherapy or chemotherapy			122	26	0	radiotherapy or chemotherapy				122	26	1
113	8	0	radiotherapy or chemotherapy	82	radiotherapy or chemotherapy			123	2	1	None				123	2	0
115	30	1	radiotherapy or chemotherapy	84	radiotherapy or chemotherapy			124	11.2	0	radiotherapy or chemotherapy				124	11.2	1
116	3.6	1	None	85	radiotherapy or chemotherapy			125	2.5	1	radiotherapy or chemotherapy				125	2.5	1
117	3.7	1	None	86	radiotherapy or chemotherapy			126	24.4	1	radiotherapy or chemotherapy				126	24.4	1
118	5	0	radiotherapy or chemotherapy	87	radiotherapy or chemotherapy			127	46	0	radiotherapy or chemotherapy				127	46	1
119	40	1	radiotherapy or chemotherapy	88	radiotherapy or chemotherapy			128	12	1	None				128	12	0
120	61	1	radiotherapy or chemotherapy	89	radiotherapy or chemotherapy			129	45	1	radiotherapy or chemotherapy				129	45	1
121	22.8	0	radiotherapy or chemotherapy	90	radiotherapy or chemotherapy			130	7	0	radiotherapy or chemotherapy				130	7	1
122	26	0	radiotherapy or chemotherapy	91	radiotherapy or chemotherapy			131	4.5	0	radiotherapy or chemotherapy				131	4.5	1
123	2	1	None	95	radiotherapy or chemotherapy			134	42	0	radiotherapy or chemotherapy				134	42	1
124	11.2	0	radiotherapy or chemotherapy	97	radiotherapy or chemotherapy			135	16	1	radiotherapy or chemotherapy				135	16	1
125	2.5	1	radiotherapy or chemotherapy	98	radiotherapy or chemotherapy			136	16	1	radiotherapy or chemotherapy				136	16	1
126	24.4	1	radiotherapy or chemotherapy	99	radiotherapy or chemotherapy			137	10	1	radiotherapy or chemotherapy				137	10	1
127	46	0	radiotherapy or chemotherapy	100	radiotherapy or chemotherapy			138	7	1	None				138	7	0
128	12	1	None	101	radiotherapy or chemotherapy			139	8	1	radiotherapy or chemotherapy				139	8	1
129	45	1	radiotherapy or chemotherapy	102	None			140	10	1	radiotherapy or chemotherapy				140	10	1
130	7	0	radiotherapy or chemotherapy	103	radiotherapy or chemotherapy			141	8	1	radiotherapy or chemotherapy				141	8	1
131	4.5	0	radiotherapy or chemotherapy	104	radiotherapy or chemotherapy			142	14	1	radiotherapy or chemotherapy				142	14	1
134	42	0	radiotherapy or chemotherapy	105	None			143	6	1	None				143	6	0
135	16	1	radiotherapy or chemotherapy	106	None			145	11	1	radiotherapy or chemotherapy				145	11	1
136	16	1	radiotherapy or chemotherapy	107	radiotherapy or chemotherapy			147	3	0	radiotherapy or chemotherapy				147	3	1
137	10	1	radiotherapy or chemotherapy	108	radiotherapy or chemotherapy			148	10	0	radiotherapy or chemotherapy				148	10	1
138	7	1	None	109	radiotherapy or chemotherapy			149	12	0	radiotherapy or chemotherapy				149	12	1
139	8	1	radiotherapy or chemotherapy	110	radiotherapy or chemotherapy			150	6	0	radiotherapy or chemotherapy				150	6	1
140	10	1	radiotherapy or chemotherapy	111	radiotherapy or chemotherapy			151	8	1	radiotherapy or chemotherapy				151	8	1
141	8	1	radiotherapy or chemotherapy	112	radiotherapy or chemotherapy			152	10	1	radiotherapy or chemotherapy				152	10	1
142	14	1	radiotherapy or chemotherapy	113	radiotherapy or chemotherapy			153	14	1	radiotherapy or chemotherapy				153	14	1
143	6	1	None	114	radiotherapy or chemotherapy			154	16	1	radiotherapy or chemotherapy				154	16	1
145	11	1	radiotherapy or chemotherapy	115	radiotherapy or chemotherapy			155	6	1	None				155	6	0
147	3	0	radiotherapy or chemotherapy	116	None			156	7	1	None				156	7	0
148	10	0	radiotherapy or chemotherapy	117	None			158	82	0	radiotherapy or chemotherapy				158	82	1
149	12	0	radiotherapy or chemotherapy	118	radiotherapy or chemotherapy			159	53	0	radiotherapy or chemotherapy				159	53	1
150	6	0	radiotherapy or chemotherapy	119	radiotherapy or chemotherapy			160	32	0	radiotherapy or chemotherapy				160	32	1
151	8	1	radiotherapy or chemotherapy	120	radiotherapy or chemotherapy			161	14	0	radiotherapy or chemotherapy				161	14	1
152	10	1	radiotherapy or chemotherapy	121	radiotherapy or chemotherapy			162	12	0	radiotherapy or chemotherapy				162	12	1
153	14	1	radiotherapy or chemotherapy	122	radiotherapy or chemotherapy			163	70	1	radiotherapy or chemotherapy				163	70	1
154	16	1	radiotherapy or chemotherapy	123	None			164	47	0	radiotherapy or chemotherapy				164	47	1
155	6	1	None	124	radiotherapy or chemotherapy			165	5	0	radiotherapy or chemotherapy				165	5	1
156	7	1	None	125	radiotherapy or chemotherapy			166	36	0	radiotherapy or chemotherapy				166	36	1
157	1	1	#N/A	126	radiotherapy or chemotherapy			167	5	0	radiotherapy or chemotherapy				167	5	1
158	82	0	radiotherapy or chemotherapy	127	radiotherapy or chemotherapy			169	28	1	radiotherapy or chemotherapy				169	28	1
159	53	0	radiotherapy or chemotherapy	128	None			170	2	0	radiotherapy or chemotherapy				170	2	1
160	32	0	radiotherapy or chemotherapy	129	radiotherapy or chemotherapy			171	8	1	radiotherapy or chemotherapy				171	8	1
161	14	0	radiotherapy or chemotherapy	130	radiotherapy or chemotherapy			172	34	0	radiotherapy or chemotherapy				172	34	1
162	12	0	radiotherapy or chemotherapy	131	radiotherapy or chemotherapy			173	49	1	radiotherapy or chemotherapy				173	49	1
163	70	1	radiotherapy or chemotherapy	132	None			174	28	0	radiotherapy or chemotherapy				174	28	1
164	47	0	radiotherapy or chemotherapy	133	radiotherapy or chemotherapy			175	42	0	radiotherapy or chemotherapy				175	42	1
165	5	0	radiotherapy or chemotherapy	134	radiotherapy or chemotherapy			176	12	0	radiotherapy or chemotherapy				176	12	1
166	36	0	radiotherapy or chemotherapy	135	radiotherapy or chemotherapy			177	45	1	radiotherapy or chemotherapy				177	45	1
167	5	0	radiotherapy or chemotherapy	136	radiotherapy or chemotherapy			178	33	0	radiotherapy or chemotherapy				178	33	1
169	28	1	radiotherapy or chemotherapy	137	radiotherapy or chemotherapy			179	5	1	radiotherapy or chemotherapy				179	5	1
170	2	0	radiotherapy or chemotherapy	138	None			180	11	0	radiotherapy or chemotherapy				180	11	1
171	8	1	radiotherapy or chemotherapy	139	radiotherapy or chemotherapy			182	53	0	radiotherapy or chemotherapy				182	53	1
172	34	0	radiotherapy or chemotherapy	140	radiotherapy or chemotherapy			183	11	1	radiotherapy or chemotherapy				183	11	1
173	49	1	radiotherapy or chemotherapy	141	radiotherapy or chemotherapy			184	11	1	radiotherapy or chemotherapy				184	11	1
174	28	0	radiotherapy or chemotherapy	142	radiotherapy or chemotherapy			185	33	0	radiotherapy or chemotherapy				185	33	1
175	42	0	radiotherapy or chemotherapy	143	None			187	6	1	radiotherapy or chemotherapy				187	6	1
176	12	0	radiotherapy or chemotherapy	145	radiotherapy or chemotherapy			188	2	1	None				188	2	0
177	45	1	radiotherapy or chemotherapy	146	None			189	61	0	radiotherapy or chemotherapy				189	61	1
178	33	0	radiotherapy or chemotherapy	147	radiotherapy or chemotherapy			190	5	1	radiotherapy or chemotherapy				190	5	1
179	5	1	radiotherapy or chemotherapy	148	radiotherapy or chemotherapy			191	14	0	radiotherapy or chemotherapy				191	14	1
180	11	0	radiotherapy or chemotherapy	149	radiotherapy or chemotherapy			192	20	0	radiotherapy or chemotherapy				192	20	1
182	53	0	radiotherapy or chemotherapy	150	radiotherapy or chemotherapy			193	6	0	radiotherapy or chemotherapy				193	6	1
183	11	1	radiotherapy or chemotherapy	151	radiotherapy or chemotherapy			195	5	1	radiotherapy or chemotherapy				195	5	1
184	11	1	radiotherapy or chemotherapy	152	radiotherapy or chemotherapy			196	9	1	radiotherapy or chemotherapy				196	9	1
185	33	0	radiotherapy or chemotherapy	153	radiotherapy or chemotherapy			197	18	1	radiotherapy or chemotherapy				197	18	1
187	6	1	radiotherapy or chemotherapy	154	radiotherapy or chemotherapy			198	12	1	radiotherapy or chemotherapy				198	12	1
188	2	1	None	155	None			199	4	1	None				199	4	0
189	61	0	radiotherapy or chemotherapy	156	None
190	5	1	radiotherapy or chemotherapy	158	radiotherapy or chemotherapy
191	14	0	radiotherapy or chemotherapy	159	radiotherapy or chemotherapy
192	20	0	radiotherapy or chemotherapy	160	radiotherapy or chemotherapy
193	6	0	radiotherapy or chemotherapy	161	radiotherapy or chemotherapy
195	5	1	radiotherapy or chemotherapy	162	radiotherapy or chemotherapy
196	9	1	radiotherapy or chemotherapy	163	radiotherapy or chemotherapy
197	18	1	radiotherapy or chemotherapy	164	radiotherapy or chemotherapy
198	12	1	radiotherapy or chemotherapy	165	radiotherapy or chemotherapy
199	4	1	None	166	radiotherapy or chemotherapy
				167	radiotherapy or chemotherapy
				168	radiotherapy or chemotherapy
				169	radiotherapy or chemotherapy
				170	radiotherapy or chemotherapy
				171	radiotherapy or chemotherapy
				172	radiotherapy or chemotherapy
				173	radiotherapy or chemotherapy
				174	radiotherapy or chemotherapy
				175	radiotherapy or chemotherapy
				176	radiotherapy or chemotherapy
				177	radiotherapy or chemotherapy
				178	radiotherapy or chemotherapy
				179	radiotherapy or chemotherapy
				180	radiotherapy or chemotherapy
				182	radiotherapy or chemotherapy
				183	radiotherapy or chemotherapy
				184	radiotherapy or chemotherapy
				185	radiotherapy or chemotherapy
				187	radiotherapy or chemotherapy
				188	None
				189	radiotherapy or chemotherapy
				190	radiotherapy or chemotherapy
				191	radiotherapy or chemotherapy
				192	radiotherapy or chemotherapy
				193	radiotherapy or chemotherapy
				195	radiotherapy or chemotherapy
				196	radiotherapy or chemotherapy
				197	radiotherapy or chemotherapy
				198	radiotherapy or chemotherapy
				199	None

## Sheet: find homology
patients ID	patients ID	Pathology type number	Pathology type	homology	heterologous
2	2	Pathology type 2	Neuron differentiation		1
3	3	Pathology type 2	Spindle cell sarcoma		1
3	3	Pathology type 3	Chondrosarcoma		1
4	4	Pathology type 2	Chondrosarcoma		1
4	4	Pathology type 3	Neuron differentiation		1
5	5	Pathology type 2	Leiomyosarcoma	homology
6	6	Pathology type 1	异源性肉瘤		1
7	7	Pathology type 3	Liposarcoma		1
8	8	Pathology type 3	Chondrosarcoma		1
11	11	Pathology type 2	Liposarcoma		1
12	12	Pathology type 2	Rhabdomyosarcoma		1
12	12	Pathology type 3	Chondrosarcoma		1
12	12	Pathology type 4	Osteosarcoma		1
13	13	Pathology type 2	Leiomyosarcoma	homology
13	13	Pathology type 3	Endometrioid stromal sarcoma	homology
14	14	Pathology type 2	Undifferentiated sarcoma		1
14	14	Pathology type 3	Endometrioid stromal sarcoma	homology
15	15	Pathology type 2	Undifferentiated sarcoma		1
16	16	Pathology type 2	Undifferentiated sarcoma		1
16	16	Pathology type 3	Osteosarcoma		1
16	16	Pathology type 4	Chondrosarcoma		1
17	17	Pathology type 2	Fibrosarcoma	homology
18	18	Pathology type 2	Undifferentiated sarcoma		1
19	19	Pathology type 2	Rhabdomyosarcoma		1
20	20	Pathology type 2	Leiomyosarcoma	homology
21	21	Pathology type 2	Rhabdomyosarcoma		1
21	21	Pathology type 3	Liposarcoma		1
22	22	Pathology type 2	Leiomyosarcoma	homology
23	23	Pathology type 2	Rhabdomyosarcoma		1
24	24	Pathology type 2	Rhabdomyosarcoma		1
24	24	Pathology type 3	Undifferentiated sarcoma		1
25	25	Pathology type 2	Fibrosarcoma	homology
26	26	Pathology type 3	Rhabdomyosarcoma		1
27	27	Pathology type 3	Fibrosarcoma	homology
28	28	Pathology type 2	Fibrosarcoma	homology
29	29	Pathology type 4	Fibrosarcoma	homology
29	29	Pathology type 5	Endometrioid stromal sarcoma	homology
30	30	Pathology type 3	Fibrosarcoma	homology
30	30	Pathology type 4	Liposarcoma		1
31	31	Pathology type 2	Leiomyosarcoma	homology
32	32	Pathology type 3	Rhabdomyosarcoma		1
32	32	Pathology type 4	Chondrosarcoma		1
32	32	Pathology type 5	Endometrioid stromal sarcoma	homology
33	33	Pathology type 1	Undifferentiated sarcoma		1
34	34	Pathology type 2	Undifferentiated sarcoma		1
34	34	Pathology type 3	Endometrioid stromal sarcoma	homology
34	34	Pathology type 4	Rhabdomyosarcoma		1
35	35	Pathology type 2	Undifferentiated sarcoma		1
36	36	Pathology type 3	Rhabdomyosarcoma		1
36	36	Pathology type 4	Undifferentiated sarcoma		1
37	37	Pathology type 3	Leiomyosarcoma	homology
38	38	Pathology type 2	Chondrosarcoma		1
38	38	Pathology type 3	Osteosarcoma		1
39	39	Pathology type 2	Chondrosarcoma		1
39	39	Pathology type 3	Osteosarcoma		1
53	53	Pathology type 2	Undifferentiated sarcoma		1
53	53	Pathology type 3	Chondrosarcoma		1
54	54	Pathology type 3	Rhabdomyosarcoma		1
54	54	Pathology type 4	Chondrosarcoma		1
58	58	Pathology type 2	Endometrioid stromal sarcoma	homology
58	58	Pathology type 3	Chondrosarcoma		1
58	58	Pathology type 4	Rhabdomyosarcoma		1
59	59	Pathology type 1	Chondrosarcoma		1
60	60	Pathology type 2	Chondrosarcoma		1
61	61	Pathology type 2	Spindle cell sarcoma		1
66	66	Pathology type 2	Chondrosarcoma		1
67	67	Pathology type 4	Undifferentiated sarcoma		1
68	68	Pathology type 2	Rhabdomyosarcoma		1
69	69	Pathology type 2	Osteosarcoma		1
70	70	Pathology type 2	Rhabdomyosarcoma		1
71	71	Pathology type 2	同源性肉瘤	homology
72	72	Pathology type 2	同源性肉瘤	homology
73	73	Pathology type 2	同源性肉瘤	homology
74	74	Pathology type 2	异源性肉瘤		1
75	75	Pathology type 2	异源性肉瘤		1
76	76	Pathology type 2	异源性肉瘤		1
77	77	Pathology type 2	异源性肉瘤		1
78	78	Pathology type 2	异源性肉瘤		1
79	79	Pathology type 2	同源性肉瘤	homology
80	80	Pathology type 2	同源性肉瘤	homology
81	81	Pathology type 2	异源性肉瘤		1
82	82	Pathology type 2	同源性肉瘤	homology
83	83	Pathology type 2	异源性肉瘤		1
84	84	Pathology type 2	异源性肉瘤		1
85	85	Pathology type 2	异源性肉瘤		1
86	86	Pathology type 2	异源性肉瘤		1
87	87	Pathology type 2	异源性肉瘤		1
88	88	Pathology type 2	异源性肉瘤		1
89	89	Pathology type 2	同源性肉瘤	homology
90	90	Pathology type 2	异源性肉瘤		1
91	91	Pathology type 2	异源性肉瘤		1
92	92	Pathology type 2	异源性肉瘤		1
93	93	Pathology type 2	异源性肉瘤		1
94	94	Pathology type 2	同源性肉瘤	homology
95	95	Pathology type 2	异源性肉瘤		1
96	96	Pathology type 2	异源性肉瘤		1
97	97	Pathology type 2	同源性肉瘤	homology
100	100	Pathology type 1	Chondrosarcoma		1
102	102	Pathology type 1	Rhabdomyosarcoma		1
103	103	Pathology type 3	Endometrioid stromal sarcoma	homology
103	103	Pathology type 4	Rhabdomyosarcoma		1
104	104	Pathology type 1	Chondrosarcoma		1
104	104	Pathology type 2	Neuroendocrine differentiation		1
105	105	Pathology type 3	Endometrioid stromal sarcoma	homology
105	105	Pathology type 4	Rhabdomyosarcoma		1
107	107	Pathology type 1	Undifferentiated sarcoma		1
108	108	Pathology type 2	Chondrosarcoma		1
115	115	Pathology type 2	Fibrosarcoma	homology
115	115	Pathology type 3	Undifferentiated sarcoma		1
133	133	Pathology type 2	异源性肉瘤		1
144	135	Pathology type 2	Chondrosarcoma		1
146	136	Pathology type 2	Chondrosarcoma		1
147	137	Pathology type 2	Chondrosarcoma		1
149	138	Pathology type 2	Chondrosarcoma		1
157	139	Pathology type 2	Chondrosarcoma		1
158	140	Pathology type 2	Chondrosarcoma		1
159	141	Pathology type 2	Osteosarcoma		1
160	142	Pathology type 2	Osteosarcoma		1
161	143	Pathology type 2	Hemangiosarcoma		1
162	144	Pathology type 2	Fibrosarcoma	homology
163	146	Pathology type 3	Chondrosarcoma		1
166	151	Pathology type 2	Chondrosarcoma		1
167	152	Pathology type 2	Chondrosarcoma		1
168	153	Pathology type 2	Osteosarcoma		1
181	154	Pathology type 2	Osteosarcoma		1
182	155	Pathology type 2	Osteosarcoma		1
182	156	Pathology type 2	Osteosarcoma		1
187	158	Pathology type 2	Leiomyosarcoma	homology
188	159	Pathology type 2	Chondrosarcoma		1
188	160	Pathology type 2	Chondrosarcoma		1
189	161	Pathology type 2	Leiomyosarcoma	homology
192	162	Pathology type 3	Leiomyosarcoma	homology
193	163	Pathology type 2	Endometrioid stromal sarcoma	homology
	164	Pathology type 2	Endometrioid stromal sarcoma	homology
	165	Pathology type 2	Fibrosarcoma	homology
	165	Pathology type 3	Chondrosarcoma		1
	166	Pathology type 2	Endometrioid stromal sarcoma	homology
	167	Pathology type 2	Fibrosarcoma	homology
	168	Pathology type 2	Fibrosarcoma	homology
	181	Pathology type 1	同源性肉瘤	homology
	182	Pathology type 2	Fibrosarcoma	homology
	182	Pathology type 3	Hemangiosarcoma		1
	182	Pathology type 4	Chondrosarcoma		1
	187	Pathology type 2	Leiomyosarcoma	homology
	187	Pathology type 3	Fibrosarcoma	homology
	188	Pathology type 2	Rhabdomyosarcoma		1
	188	Pathology type 3	Osteosarcoma		1
	188	Pathology type 4	Chondrosarcoma		1
	189	Pathology type 2	Spindle cell sarcoma		1
	190	Pathology type 1	Chondrosarcoma		1
	191	Pathology type 1	Rhabdomyosarcoma		1
	192	Pathology type 2	Spindle cell sarcoma		1
	193	Pathology type 2	Spindle cell sarcoma		1

## Sheet: homology
patients ID	Months	outcome	sarcoma	sarcoma									patients ID	Months	sarcoma
2	9	0	#N/A	heterologous			5	homology		2	heterologous		5	0.5	0
3	18	1	#N/A	heterologous			13	homology		3	heterologous		79	127	0
4	46	1	#N/A	heterologous			17	homology		4	heterologous		80	30	0
5	0.5	1	homology	#N/A			20	homology		6	heterologous		82	12	0
6	20	1	#N/A	heterologous			22	homology		7	heterologous		89	5	0
9	24	0	#N/A	#N/A			25	homology		8	heterologous		94	12	0
10	14	1	#N/A	#N/A			27	homology		11	heterologous		97	15	0
38	24	0	#N/A	heterologous			28	homology		12	heterologous		158	82	0
39	24	0	#N/A	heterologous			29	homology		14	heterologous		161	14	0
40	20	1	#N/A	#N/A			31	homology		15	heterologous		162	12	0
41	15	0	#N/A	#N/A			37	homology		16	heterologous		163	70	0
42	37	1	#N/A	#N/A			71	homology		18	heterologous		164	47	0
43	17	1	#N/A	#N/A			72	homology		19	heterologous		166	36	0
44	21	1	#N/A	#N/A			73	homology		21	heterologous		167	5	0
45	1	1	#N/A	#N/A			79	homology		23	heterologous		187	6	0
46	4	1	#N/A	#N/A			80	homology		24	heterologous		2	9	1
47	3	1	#N/A	#N/A			82	homology		26	heterologous		3	18	1
48	8	0	#N/A	#N/A			89	homology		30	heterologous		4	46	1
49	12	1	#N/A	#N/A			94	homology		32	heterologous		6	20	1
50	2	1	#N/A	#N/A			97	homology		33	heterologous		38	24	1
51	12	0	#N/A	#N/A			144	homology		34	heterologous		39	24	1
52	36	1	#N/A	#N/A			158	homology		35	heterologous		53	25	1
53	25	1	#N/A	heterologous			161	homology		36	heterologous		54	51	1
54	51	0	#N/A	heterologous			162	homology		38	heterologous		58	1	1
55	12	0	#N/A	#N/A			163	homology		39	heterologous		61	6	1
56	45	0	#N/A	#N/A			164	homology		53	heterologous		66	52	1
58	1	0	#N/A	heterologous			166	homology		54	heterologous		67	9	1
61	6	0	#N/A	heterologous			167	homology		58	heterologous		68	59	1
62	8	1	#N/A	#N/A			168	homology		59	heterologous		69	6	1
63	18	1	#N/A	#N/A			181	homology		60	heterologous		70	1	1
65	50	1	#N/A	#N/A			187	homology		61	heterologous		75	72	1
66	52	0	#N/A	heterologous						66	heterologous		76	166	1
67	9	0	#N/A	heterologous						67	heterologous		77	17	1
68	59	0	#N/A	heterologous						68	heterologous		78	161	1
69	6	1	#N/A	heterologous						69	heterologous		81	7	1
70	1	0	#N/A	heterologous						70	heterologous		83	6	1
75	72	0	#N/A	heterologous						74	heterologous		84	43	1
76	166	0	#N/A	heterologous						75	heterologous		85	24	1
77	17	0	#N/A	heterologous						76	heterologous		86	9	1
78	161	0	#N/A	heterologous						77	heterologous		87	5	1
79	127	0	homology	#N/A						78	heterologous		88	4	1
80	30	1	homology	#N/A						81	heterologous		90	11	1
81	7	1	#N/A	heterologous						83	heterologous		91	41	1
82	12	1	homology	#N/A						84	heterologous		92	4	1
83	6	1	#N/A	heterologous						85	heterologous		93	1	1
84	43	1	#N/A	heterologous						86	heterologous		95	75	1
85	24	1	#N/A	heterologous						87	heterologous		96	3	1
86	9	0	#N/A	heterologous						88	heterologous		100	12	1
87	5	1	#N/A	heterologous						90	heterologous		103	22	1
88	4	1	#N/A	heterologous						91	heterologous		104	8	1
89	5	1	homology	#N/A						92	heterologous		105	3	1
90	11	1	#N/A	heterologous						93	heterologous		107	4	1
91	41	1	#N/A	heterologous						95	heterologous		108	13	1
92	4	1	#N/A	heterologous						96	heterologous		115	30	1
93	1	1	#N/A	heterologous						100	heterologous		135	16	1
94	12	1	homology	#N/A						102	heterologous		136	16	1
95	75	1	#N/A	heterologous						103	heterologous		137	10	1
96	3	1	#N/A	heterologous						104	heterologous		138	7	1
97	15	1	homology	#N/A						105	heterologous		139	8	1
99	24	1	#N/A	#N/A						107	heterologous		140	10	1
100	12	1	#N/A	heterologous						108	heterologous		141	8	1
101	12	1	#N/A	#N/A						115	heterologous		142	14	1
103	22	0	#N/A	heterologous						133	heterologous		143	6	1
104	8	0	#N/A	heterologous						135	heterologous		151	8	1
105	3	0	#N/A	heterologous						136	heterologous		152	10	1
107	4	0	#N/A	heterologous						137	heterologous		153	14	1
108	13	0	#N/A	heterologous						138	heterologous		154	16	1
109	14	1	#N/A	#N/A						139	heterologous		155	6	1
110	28	1	#N/A	#N/A						140	heterologous		156	7	1
111	4	1	#N/A	#N/A						141	heterologous		159	53	1
112	27	0	#N/A	#N/A						142	heterologous		160	32	1
113	8	0	#N/A	#N/A						143	heterologous		165	5	1
115	30	1	#N/A	heterologous						146	heterologous		182	53	1
116	3.6	1	#N/A	#N/A						151	heterologous		188	2	1
117	3.7	1	#N/A	#N/A						152	heterologous		189	61	1
118	5	0	#N/A	#N/A						153	heterologous		190	5	1
119	40	1	#N/A	#N/A						154	heterologous		191	14	1
120	61	1	#N/A	#N/A						155	heterologous		192	20	1
121	22.8	0	#N/A	#N/A						156	heterologous		193	6	1
122	26	0	#N/A	#N/A						159	heterologous
123	2	1	#N/A	#N/A						160	heterologous
124	11.2	0	#N/A	#N/A						165	heterologous
125	2.5	1	#N/A	#N/A						182	heterologous
126	24.4	1	#N/A	#N/A						188	heterologous
127	46	0	#N/A	#N/A						189	heterologous
128	12	1	#N/A	#N/A						190	heterologous
129	45	1	#N/A	#N/A						191	heterologous
130	7	0	#N/A	#N/A						192	heterologous
131	4.5	0	#N/A	#N/A						193	heterologous
134	42	0	#N/A	#N/A
135	16	1	#N/A	heterologous
136	16	1	#N/A	heterologous
137	10	1	#N/A	heterologous
138	7	1	#N/A	heterologous
139	8	1	#N/A	heterologous
140	10	1	#N/A	heterologous
141	8	1	#N/A	heterologous
142	14	1	#N/A	heterologous
143	6	1	#N/A	heterologous
145	11	1	#N/A	#N/A
147	3	0	#N/A	#N/A
148	10	0	#N/A	#N/A
149	12	0	#N/A	#N/A
150	6	0	#N/A	#N/A
151	8	1	#N/A	heterologous
152	10	1	#N/A	heterologous
153	14	1	#N/A	heterologous
154	16	1	#N/A	heterologous
155	6	1	#N/A	heterologous
156	7	1	#N/A	heterologous
157	1	1	#N/A	#N/A
158	82	0	homology	#N/A
159	53	0	#N/A	heterologous
160	32	0	#N/A	heterologous
161	14	0	homology	#N/A
162	12	0	homology	#N/A
163	70	1	homology	#N/A
164	47	0	homology	#N/A
165	5	0	#N/A	heterologous
166	36	0	homology	#N/A
167	5	0	homology	#N/A
169	28	1	#N/A	#N/A
170	2	0	#N/A	#N/A
171	8	1	#N/A	#N/A
172	34	0	#N/A	#N/A
173	49	1	#N/A	#N/A
174	28	0	#N/A	#N/A
175	42	0	#N/A	#N/A
176	12	0	#N/A	#N/A
177	45	1	#N/A	#N/A
178	33	0	#N/A	#N/A
179	5	1	#N/A	#N/A
180	11	0	#N/A	#N/A
182	53	0	#N/A	heterologous
183	11	1	#N/A	#N/A
184	11	1	#N/A	#N/A
185	33	0	#N/A	#N/A
187	6	1	homology	#N/A
188	2	1	#N/A	heterologous
189	61	0	#N/A	heterologous
190	5	1	#N/A	heterologous
191	14	0	#N/A	heterologous
192	20	0	#N/A	heterologous
193	6	0	#N/A	heterologous
195	5	1	#N/A	#N/A
196	9	1	#N/A	#N/A
197	18	1	#N/A	#N/A
198	12	1	#N/A	#N/A
199	4	1	#N/A	#N/A
patients ID	Months	outcome	sarcoma
5	0.5	1	homology
79	127	0	homology
80	30	1	homology
82	12	1	homology
89	5	1	homology
94	12	1	homology
97	15	1	homology
158	82	0	homology
161	14	0	homology
162	12	0	homology
163	70	1	homology
164	47	0	homology
166	36	0	homology
167	5	0	homology
187	6	1	homology
2	9	0	heterologous
3	18	1	heterologous
4	46	1	heterologous
6	20	1	heterologous
38	24	0	heterologous
39	24	0	heterologous
53	25	1	heterologous
54	51	0	heterologous
58	1	0	heterologous
61	6	0	heterologous
66	52	0	heterologous
67	9	0	heterologous
68	59	0	heterologous
69	6	1	heterologous
70	1	0	heterologous
75	72	0	heterologous
76	166	0	heterologous
77	17	0	heterologous
78	161	0	heterologous
81	7	1	heterologous
83	6	1	heterologous
84	43	1	heterologous
85	24	1	heterologous
86	9	0	heterologous
87	5	1	heterologous
88	4	1	heterologous
90	11	1	heterologous
91	41	1	heterologous
92	4	1	heterologous
93	1	1	heterologous
95	75	1	heterologous
96	3	1	heterologous
100	12	1	heterologous
103	22	0	heterologous
104	8	0	heterologous
105	3	0	heterologous
107	4	0	heterologous
108	13	0	heterologous
115	30	1	heterologous
135	16	1	heterologous
136	16	1	heterologous
137	10	1	heterologous
138	7	1	heterologous
139	8	1	heterologous
140	10	1	heterologous
141	8	1	heterologous
142	14	1	heterologous
143	6	1	heterologous
151	8	1	heterologous
152	10	1	heterologous
153	14	1	heterologous
154	16	1	heterologous
155	6	1	heterologous
156	7	1	heterologous
159	53	0	heterologous
160	32	0	heterologous
165	5	0	heterologous
182	53	0	heterologous
188	2	1	heterologous
189	61	0	heterologous
190	5	1	heterologous
191	14	0	heterologous
192	20	0	heterologous
193	6	0	heterologous

## Sheet: chemotherapy 
patients ID	drug number	drug type
4	drug1	普洛霉素
4	drug2	植物类拓扑异构酶抑制剂
4	drug3	铂类
6	drug1	铂类
6	drug2	紫杉类
7	drug1	铂类
7	drug2	紫杉类
8	drug1	紫杉类
8	drug2	典型烷化类
9	drug1	铂类
9	drug2	紫杉类
10	drug1	铂类
10	drug2	紫杉类
12	drug1	铂类
12	drug2	紫杉类
12	drug3	蒽环类
12	drug4	抗嘧啶类
13	drug1	蒽环类
13	drug2	典型烷化类
14	drug1	铂类
14	drug2	紫杉类
16	drug1	铂类
16	drug2	紫杉类
16	drug3	蒽环类
16	drug4	植物类拓扑异构酶抑制剂
17	drug1	铂类
17	drug2	紫杉类
18	drug1	铂类
18	drug2	紫杉类
19	drug1	铂类
19	drug2	紫杉类
21	drug1	铂类
21	drug2	紫杉类
21	drug3	蒽环类
21	drug4	抗嘧啶类
22	drug1	铂类
22	drug2	紫杉类
23	drug1	铂类
23	drug2	紫杉类
25	drug1	铂类
25	drug2	紫杉类
25	drug3	典型烷化类
25	drug4	蒽环类
26	drug1	典型烷化类
26	drug2	蒽环类
27	drug1	铂类
27	drug2	紫杉类
29	drug1	铂类
29	drug2	紫杉类
30	drug1	铂类
30	drug2	紫杉类
33	drug1	铂类
33	drug2	紫杉类
35	drug1	铂类
35	drug2	紫杉类
40	drug1	铂类
40	drug2	蒽环类
40	drug3	典型烷化类
41	drug1	铂类
41	drug2	紫杉类
42	drug1	铂类
42	drug2	蒽环类
42	drug3	典型烷化类
43	drug1	铂类
43	drug2	紫杉类
44	drug1	铂类
44	drug2	紫杉类
45	drug1	铂类
45	drug2	蒽环类
45	drug3	典型烷化类
46	drug1	铂类
46	drug2	蒽环类
46	drug3	典型烷化类
47	drug1	铂类
47	drug2	紫杉类
48	drug1	铂类
48	drug2	紫杉类
49	drug1	铂类
49	drug2	蒽环类
49	drug3	典型烷化类
50	drug1	铂类
50	drug2	蒽环类
50	drug3	典型烷化类
51	drug1	铂类
51	drug2	蒽环类
51	drug3	典型烷化类
52	drug1	铂类
52	drug2	蒽环类
52	drug3	典型烷化类
54	drug1	铂类
54	drug2	蒽环类
54	drug3	紫杉类
55	drug1	铂类
55	drug2	紫杉类
56	drug1	铂类
56	drug2	紫杉类
59	drug1	蒽环类
59	drug2	紫杉类
60	drug1	铂类
60	drug2	紫杉类
61	drug1	铂类
62	drug1	铂类
62	drug2	紫杉类
63	drug1	铂类
63	drug2	紫杉类
65	drug1	靶向药
65	drug2	蒽环类
65	drug3	抗嘧啶类
65	drug4	紫杉类
75	drug1	铂类
76	drug1	铂类
76	drug2	长春新碱类
76	drug3	放线菌素D
76	drug4	典型烷化类
77	drug1	铂类
78	drug1	长春新碱类
78	drug2	放线菌素D
78	drug3	典型烷化类
79	drug1	铂类
81	drug1	长春新碱类
81	drug2	放线菌素D
81	drug3	典型烷化类
84	drug1	铂类
85	drug1	铂类
86	drug1	铂类
86	drug2	典型烷化类
87	drug1	铂类
87	drug2	典型烷化类
88	drug1	铂类
88	drug2	紫杉类
89	drug1	铂类
90	drug1	铂类
91	drug1	铂类
95	drug1	铂类
97	drug1	铂类
98	drug1	铂类
98	drug2	典型烷化类
99	drug1	铂类
99	drug2	紫杉类
100	drug1	铂类
100	drug2	典型烷化类
100	drug3	植物类拓扑异构酶抑制剂
101	drug1	铂类
101	drug2	典型烷化类
103	drug1	铂类
103	drug2	紫杉类
104	drug1	抗嘧啶类
104	drug2	紫杉类
107	drug1	铂类
107	drug2	紫杉类
108	drug1	铂类
108	drug2	紫杉类
109	drug1	铂类
109	drug2	紫杉类
110	drug1	铂类
110	drug2	紫杉类
111	drug1	铂类
111	drug2	紫杉类
112	drug1	铂类
112	drug2	紫杉类
113	drug1	铂类
113	drug2	紫杉类
114	drug1	铂类
118	drug1	铂类
118	drug2	紫杉类
119	drug1	铂类
119	drug2	典型烷化类
119	drug3	蒽环类
119	drug4	紫杉类
119	drug5	抗嘧啶类
119	drug6	靶向药
120	drug1	铂类
120	drug2	典型烷化类
120	drug3	植物类拓扑异构酶抑制剂
120	drug4	平阳霉素
120	drug5	博来霉素
121	drug1	铂类
121	drug2	紫杉类
122	drug1	铂类
122	drug2	紫杉类
124	drug1	铂类
124	drug2	紫杉类
124	drug3	蒽环类
125	drug1	铂类
125	drug2	典型烷化类
125	drug3	蒽环类
126	drug1	铂类
126	drug2	紫杉类
127	drug1	铂类
127	drug2	紫杉类
129	drug1	铂类
129	drug2	长春新碱类
129	drug3	典型烷化类
129	drug4	蒽环类
129	drug5	平阳霉素
129	drug6	典型烷化类
129	drug7	博来霉素
129	drug8	放线菌素D
130	drug1	铂类
130	drug2	紫杉类
131	drug1	铂类
131	drug2	紫杉类
134	drug1	铂类
134	drug3	蒽环类
135	drug1	铂类
135	drug2	典型烷化类
135	drug3	蒽环类
136	drug1	铂类
136	drug2	典型烷化类
136	drug3	蒽环类
137	drug1	铂类
137	drug2	典型烷化类
137	drug3	蒽环类
139	drug1	铂类
139	drug2	典型烷化类
139	drug3	蒽环类
140	drug1	铂类
140	drug2	典型烷化类
140	drug3	蒽环类
141	drug1	铂类
141	drug2	典型烷化类
141	drug3	蒽环类
142	drug1	铂类
142	drug2	典型烷化类
142	drug3	蒽环类
145	drug1	铂类
145	drug2	紫杉类
147	drug1	铂类
147	drug2	紫杉类
147	drug3	蒽环类
148	drug1	铂类
148	drug2	紫杉类
149	drug1	铂类
149	drug2	紫杉类
150	drug1	铂类
150	drug2	紫杉类
151	drug1	铂类
151	drug2	典型烷化类
151	drug3	蒽环类
152	drug1	铂类
152	drug2	典型烷化类
152	drug3	蒽环类
153	drug1	铂类
153	drug2	典型烷化类
153	drug3	蒽环类
154	drug1	铂类
154	drug2	典型烷化类
154	drug3	蒽环类
158	drug1	铂类
158	drug2	典型烷化类
158	drug3	蒽环类
159	drug1	铂类
159	drug2	紫杉类
160	drug1	铂类
160	drug2	典型烷化类
160	drug3	蒽环类
161	drug1	铂类
161	drug2	典型烷化类
161	drug3	蒽环类
162	drug1	铂类
162	drug2	紫杉类
163	drug1	铂类
163	drug2	紫杉类
164	drug1	铂类
164	drug2	紫杉类
165	drug1	铂类
165	drug2	紫杉类
166	drug1	铂类
166	drug2	紫杉类
167	drug1	铂类
167	drug2	紫杉类
168	drug1	铂类
168	drug2	紫杉类
169	drug1	铂类
169	drug2	典型烷化类
169	drug3	蒽环类
170	drug1	铂类
170	drug2	紫杉类
170	drug3	蒽环类
171	drug1	铂类
171	drug2	紫杉类
172	drug1	铂类
172	drug2	抗嘧啶类
172	drug3	紫杉类
173	drug1	铂类
173	drug2	紫杉类
173	drug3	蒽环类
174	drug1	铂类
174	drug2	典型烷化类
175	drug1	铂类
175	drug2	典型烷化类
176	drug1	铂类
176	drug2	紫杉类
177	drug1	铂类
177	drug2	紫杉类
178	drug1	铂类
178	drug2	紫杉类
179	drug1	铂类
179	drug2	紫杉类
179	drug3	蒽环类
180	drug1	典型烷化类
180	drug2	典型烷化类
180	drug3	蒽环类
180	drug4	铂类
180	drug5	紫杉类
182	drug1	铂类
182	drug2	典型烷化类
182	drug3	蒽环类
183	drug1	铂类
183	drug2	紫杉类
183	drug3	蒽环类
184	drug1	铂类
184	drug2	紫杉类
184	drug3	蒽环类
185	drug1	铂类
185	drug2	紫杉类
187	drug1	长春新碱类
187	drug2	典型烷化类
187	drug3	放线菌素D
195	drug1	长春新碱类
195	drug2	典型烷化类
195	drug3	放线菌素D
196	drug1	铂类
196	drug2	紫杉类
196	drug3	蒽环类
197	drug1	铂类
197	drug2	紫杉类
197	drug3	蒽环类
198	drug1	铂类
198	drug2	紫杉类

## Sheet: chemotherapy  regimens
patients ID	Months	outcome	drug	P		patients ID	Months	outcome	drug	T		patients ID	Months	outcome	drug	B		patients ID	Months	outcome	drug	A
2	9	0	treated without platinum	4	treated with platinum	2	9	0	treated without taxanes	6	treated with taxanes	2	9	0	treated without bioalkylating agengts	8	treated with bioalkylating agengts	2	9	0	treated without anthracene ring	12	treated with anthracene ring
3	18	1	treated without platinum	6	treated with platinum	3	18	1	treated without taxanes	7	treated with taxanes	3	18	1	treated without bioalkylating agengts	13	treated with bioalkylating agengts	3	18	1	treated without anthracene ring	13	treated with anthracene ring
4	46	1	treated with platinum	7	treated with platinum	4	46	1	treated without taxanes	8	treated with taxanes	4	46	1	treated without bioalkylating agengts	25	treated with bioalkylating agengts	4	46	1	treated without anthracene ring	16	treated with anthracene ring
5	0.5	1	treated without platinum	9	treated with platinum	5	0.5	1	treated without taxanes	9	treated with taxanes	5	0.5	1	treated without bioalkylating agengts	26	treated with bioalkylating agengts	5	0.5	1	treated without anthracene ring	21	treated with anthracene ring
6	20	1	treated with platinum	10	treated with platinum	6	20	1	treated with taxanes	10	treated with taxanes	6	20	1	treated without bioalkylating agengts	40	treated with bioalkylating agengts	6	20	1	treated without anthracene ring	25	treated with anthracene ring
9	24	0	treated with platinum	12	treated with platinum	9	24	0	treated with taxanes	12	treated with taxanes	9	24	0	treated without bioalkylating agengts	42	treated with bioalkylating agengts	9	24	0	treated without anthracene ring	26	treated with anthracene ring
10	14	1	treated with platinum	14	treated with platinum	10	14	1	treated with taxanes	14	treated with taxanes	10	14	1	treated without bioalkylating agengts	45	treated with bioalkylating agengts	10	14	1	treated without anthracene ring	40	treated with anthracene ring
38	24	0	treated without platinum	16	treated with platinum	38	24	0	treated without taxanes	16	treated with taxanes	38	24	0	treated without bioalkylating agengts	46	treated with bioalkylating agengts	38	24	0	treated without anthracene ring	42	treated with anthracene ring
39	24	0	treated without platinum	17	treated with platinum	39	24	0	treated without taxanes	17	treated with taxanes	39	24	0	treated without bioalkylating agengts	49	treated with bioalkylating agengts	39	24	0	treated without anthracene ring	45	treated with anthracene ring
40	20	1	treated with platinum	18	treated with platinum	40	20	1	treated without taxanes	18	treated with taxanes	40	20	1	treated with bioalkylating agengts	50	treated with bioalkylating agengts	40	20	1	treated with anthracene ring	46	treated with anthracene ring
41	15	0	treated with platinum	19	treated with platinum	41	15	0	treated with taxanes	19	treated with taxanes	41	15	0	treated without bioalkylating agengts	51	treated with bioalkylating agengts	41	15	0	treated without anthracene ring	49	treated with anthracene ring
42	37	1	treated with platinum	21	treated with platinum	42	37	1	treated without taxanes	21	treated with taxanes	42	37	1	treated with bioalkylating agengts	52	treated with bioalkylating agengts	42	37	1	treated with anthracene ring	50	treated with anthracene ring
43	17	1	treated with platinum	22	treated with platinum	43	17	1	treated with taxanes	22	treated with taxanes	43	17	1	treated without bioalkylating agengts	76	treated with bioalkylating agengts	43	17	1	treated without anthracene ring	51	treated with anthracene ring
44	21	1	treated with platinum	23	treated with platinum	44	21	1	treated with taxanes	23	treated with taxanes	44	21	1	treated without bioalkylating agengts	78	treated with bioalkylating agengts	44	21	1	treated without anthracene ring	52	treated with anthracene ring
45	1	1	treated with platinum	25	treated with platinum	45	1	1	treated without taxanes	25	treated with taxanes	45	1	1	treated with bioalkylating agengts	81	treated with bioalkylating agengts	45	1	1	treated with anthracene ring	54	treated with anthracene ring
46	4	1	treated with platinum	27	treated with platinum	46	4	1	treated without taxanes	27	treated with taxanes	46	4	1	treated with bioalkylating agengts	86	treated with bioalkylating agengts	46	4	1	treated with anthracene ring	59	treated with anthracene ring
47	3	1	treated with platinum	29	treated with platinum	47	3	1	treated with taxanes	29	treated with taxanes	47	3	1	treated without bioalkylating agengts	87	treated with bioalkylating agengts	47	3	1	treated without anthracene ring	65	treated with anthracene ring
48	8	0	treated with platinum	30	treated with platinum	48	8	0	treated with taxanes	30	treated with taxanes	48	8	0	treated without bioalkylating agengts	98	treated with bioalkylating agengts	48	8	0	treated without anthracene ring	119	treated with anthracene ring
49	12	1	treated with platinum	33	treated with platinum	49	12	1	treated without taxanes	33	treated with taxanes	49	12	1	treated with bioalkylating agengts	100	treated with bioalkylating agengts	49	12	1	treated with anthracene ring	124	treated with anthracene ring
50	2	1	treated with platinum	35	treated with platinum	50	2	1	treated without taxanes	35	treated with taxanes	50	2	1	treated with bioalkylating agengts	101	treated with bioalkylating agengts	50	2	1	treated with anthracene ring	125	treated with anthracene ring
51	12	0	treated with platinum	40	treated with platinum	51	12	0	treated without taxanes	41	treated with taxanes	51	12	0	treated with bioalkylating agengts	119	treated with bioalkylating agengts	51	12	0	treated with anthracene ring	129	treated with anthracene ring
52	36	1	treated with platinum	41	treated with platinum	52	36	1	treated without taxanes	43	treated with taxanes	52	36	1	treated with bioalkylating agengts	120	treated with bioalkylating agengts	52	36	1	treated with anthracene ring	134	treated with anthracene ring
53	25	1	treated without platinum	42	treated with platinum	53	25	1	treated without taxanes	44	treated with taxanes	53	25	1	treated without bioalkylating agengts	125	treated with bioalkylating agengts	53	25	1	treated without anthracene ring	135	treated with anthracene ring
54	51	0	treated with platinum	43	treated with platinum	54	51	0	treated with taxanes	47	treated with taxanes	54	51	0	treated without bioalkylating agengts	129	treated with bioalkylating agengts	54	51	0	treated with anthracene ring	136	treated with anthracene ring
55	12	0	treated with platinum	44	treated with platinum	55	12	0	treated with taxanes	48	treated with taxanes	55	12	0	treated without bioalkylating agengts	135	treated with bioalkylating agengts	55	12	0	treated without anthracene ring	137	treated with anthracene ring
56	45	0	treated with platinum	45	treated with platinum	56	45	0	treated with taxanes	54	treated with taxanes	56	45	0	treated without bioalkylating agengts	136	treated with bioalkylating agengts	56	45	0	treated without anthracene ring	139	treated with anthracene ring
58	1	0	treated without platinum	46	treated with platinum	58	1	0	treated without taxanes	55	treated with taxanes	58	1	0	treated without bioalkylating agengts	137	treated with bioalkylating agengts	58	1	0	treated without anthracene ring	140	treated with anthracene ring
61	6	0	treated with platinum	47	treated with platinum	61	6	0	treated without taxanes	56	treated with taxanes	61	6	0	treated without bioalkylating agengts	139	treated with bioalkylating agengts	61	6	0	treated without anthracene ring	141	treated with anthracene ring
62	8	1	treated with platinum	48	treated with platinum	62	8	1	treated with taxanes	59	treated with taxanes	62	8	1	treated without bioalkylating agengts	140	treated with bioalkylating agengts	62	8	1	treated without anthracene ring	142	treated with anthracene ring
63	18	1	treated with platinum	49	treated with platinum	63	18	1	treated with taxanes	60	treated with taxanes	63	18	1	treated without bioalkylating agengts	141	treated with bioalkylating agengts	63	18	1	treated without anthracene ring	147	treated with anthracene ring
65	50	1	treated without platinum	50	treated with platinum	65	50	1	treated with taxanes	62	treated with taxanes	65	50	1	treated without bioalkylating agengts	142	treated with bioalkylating agengts	65	50	1	treated with anthracene ring	151	treated with anthracene ring
66	52	0	treated without platinum	51	treated with platinum	66	52	0	treated without taxanes	63	treated with taxanes	66	52	0	treated without bioalkylating agengts	151	treated with bioalkylating agengts	66	52	0	treated without anthracene ring	152	treated with anthracene ring
67	9	0	treated without platinum	52	treated with platinum	67	9	0	treated without taxanes	65	treated with taxanes	67	9	0	treated without bioalkylating agengts	152	treated with bioalkylating agengts	67	9	0	treated without anthracene ring	153	treated with anthracene ring
68	59	0	treated without platinum	54	treated with platinum	68	59	0	treated without taxanes	88	treated with taxanes	68	59	0	treated without bioalkylating agengts	153	treated with bioalkylating agengts	68	59	0	treated without anthracene ring	154	treated with anthracene ring
69	6	1	treated without platinum	55	treated with platinum	69	6	1	treated without taxanes	99	treated with taxanes	69	6	1	treated without bioalkylating agengts	154	treated with bioalkylating agengts	69	6	1	treated without anthracene ring	158	treated with anthracene ring
70	1	0	treated without platinum	56	treated with platinum	70	1	0	treated without taxanes	103	treated with taxanes	70	1	0	treated without bioalkylating agengts	158	treated with bioalkylating agengts	70	1	0	treated without anthracene ring	160	treated with anthracene ring
75	72	0	treated with platinum	60	treated with platinum	75	72	0	treated without taxanes	104	treated with taxanes	75	72	0	treated without bioalkylating agengts	160	treated with bioalkylating agengts	75	72	0	treated without anthracene ring	161	treated with anthracene ring
76	166	0	treated with platinum	61	treated with platinum	76	166	0	treated without taxanes	107	treated with taxanes	76	166	0	treated with bioalkylating agengts	161	treated with bioalkylating agengts	76	166	0	treated without anthracene ring	169	treated with anthracene ring
77	17	0	treated with platinum	62	treated with platinum	77	17	0	treated without taxanes	108	treated with taxanes	77	17	0	treated without bioalkylating agengts	169	treated with bioalkylating agengts	77	17	0	treated without anthracene ring	170	treated with anthracene ring
78	161	0	treated without platinum	63	treated with platinum	78	161	0	treated without taxanes	109	treated with taxanes	78	161	0	treated with bioalkylating agengts	174	treated with bioalkylating agengts	78	161	0	treated without anthracene ring	173	treated with anthracene ring
79	127	0	treated with platinum	75	treated with platinum	79	127	0	treated without taxanes	110	treated with taxanes	79	127	0	treated without bioalkylating agengts	175	treated with bioalkylating agengts	79	127	0	treated without anthracene ring	179	treated with anthracene ring
80	30	1	treated without platinum	76	treated with platinum	80	30	1	treated without taxanes	111	treated with taxanes	80	30	1	treated without bioalkylating agengts	180	treated with bioalkylating agengts	80	30	1	treated without anthracene ring	180	treated with anthracene ring
81	7	1	treated without platinum	77	treated with platinum	81	7	1	treated without taxanes	112	treated with taxanes	81	7	1	treated with bioalkylating agengts	182	treated with bioalkylating agengts	81	7	1	treated without anthracene ring	182	treated with anthracene ring
82	12	1	treated without platinum	79	treated with platinum	82	12	1	treated without taxanes	113	treated with taxanes	82	12	1	treated without bioalkylating agengts	187	treated with bioalkylating agengts	82	12	1	treated without anthracene ring	183	treated with anthracene ring
83	6	1	treated without platinum	84	treated with platinum	83	6	1	treated without taxanes	118	treated with taxanes	83	6	1	treated without bioalkylating agengts	195	treated with bioalkylating agengts	83	6	1	treated without anthracene ring	184	treated with anthracene ring
84	43	1	treated with platinum	85	treated with platinum	84	43	1	treated without taxanes	119	treated with taxanes	84	43	1	treated without bioalkylating agengts			84	43	1	treated without anthracene ring	196	treated with anthracene ring
85	24	1	treated with platinum	86	treated with platinum	85	24	1	treated without taxanes	121	treated with taxanes	85	24	1	treated without bioalkylating agengts			85	24	1	treated without anthracene ring	197	treated with anthracene ring
86	9	0	treated with platinum	87	treated with platinum	86	9	0	treated without taxanes	122	treated with taxanes	86	9	0	treated with bioalkylating agengts			86	9	0	treated without anthracene ring
87	5	1	treated with platinum	88	treated with platinum	87	5	1	treated without taxanes	124	treated with taxanes	87	5	1	treated with bioalkylating agengts			87	5	1	treated without anthracene ring
88	4	1	treated with platinum	89	treated with platinum	88	4	1	treated with taxanes	126	treated with taxanes	88	4	1	treated without bioalkylating agengts			88	4	1	treated without anthracene ring
89	5	1	treated with platinum	90	treated with platinum	89	5	1	treated without taxanes	127	treated with taxanes	89	5	1	treated without bioalkylating agengts			89	5	1	treated without anthracene ring
90	11	1	treated with platinum	91	treated with platinum	90	11	1	treated without taxanes	130	treated with taxanes	90	11	1	treated without bioalkylating agengts			90	11	1	treated without anthracene ring
91	41	1	treated with platinum	95	treated with platinum	91	41	1	treated without taxanes	131	treated with taxanes	91	41	1	treated without bioalkylating agengts			91	41	1	treated without anthracene ring
92	4	1	treated without platinum	97	treated with platinum	92	4	1	treated without taxanes	145	treated with taxanes	92	4	1	treated without bioalkylating agengts			92	4	1	treated without anthracene ring
93	1	1	treated without platinum	98	treated with platinum	93	1	1	treated without taxanes	147	treated with taxanes	93	1	1	treated without bioalkylating agengts			93	1	1	treated without anthracene ring
94	12	1	treated without platinum	99	treated with platinum	94	12	1	treated without taxanes	148	treated with taxanes	94	12	1	treated without bioalkylating agengts			94	12	1	treated without anthracene ring
95	75	1	treated with platinum	100	treated with platinum	95	75	1	treated without taxanes	149	treated with taxanes	95	75	1	treated without bioalkylating agengts			95	75	1	treated without anthracene ring
96	3	1	treated without platinum	101	treated with platinum	96	3	1	treated without taxanes	150	treated with taxanes	96	3	1	treated without bioalkylating agengts			96	3	1	treated without anthracene ring
97	15	1	treated with platinum	103	treated with platinum	97	15	1	treated without taxanes	159	treated with taxanes	97	15	1	treated without bioalkylating agengts			97	15	1	treated without anthracene ring
99	24	1	treated with platinum	107	treated with platinum	99	24	1	treated with taxanes	162	treated with taxanes	99	24	1	treated without bioalkylating agengts			99	24	1	treated without anthracene ring
100	12	1	treated with platinum	108	treated with platinum	100	12	1	treated without taxanes	163	treated with taxanes	100	12	1	treated with bioalkylating agengts			100	12	1	treated without anthracene ring
101	12	1	treated with platinum	109	treated with platinum	101	12	1	treated without taxanes	164	treated with taxanes	101	12	1	treated with bioalkylating agengts			101	12	1	treated without anthracene ring
103	22	0	treated with platinum	110	treated with platinum	103	22	0	treated with taxanes	165	treated with taxanes	103	22	0	treated without bioalkylating agengts			103	22	0	treated without anthracene ring
104	8	0	treated without platinum	111	treated with platinum	104	8	0	treated with taxanes	166	treated with taxanes	104	8	0	treated without bioalkylating agengts			104	8	0	treated without anthracene ring
105	3	0	treated without platinum	112	treated with platinum	105	3	0	treated without taxanes	167	treated with taxanes	105	3	0	treated without bioalkylating agengts			105	3	0	treated without anthracene ring
107	4	0	treated with platinum	113	treated with platinum	107	4	0	treated with taxanes	168	treated with taxanes	107	4	0	treated without bioalkylating agengts			107	4	0	treated without anthracene ring
108	13	0	treated with platinum	114	treated with platinum	108	13	0	treated with taxanes	170	treated with taxanes	108	13	0	treated without bioalkylating agengts			108	13	0	treated without anthracene ring
109	14	1	treated with platinum	118	treated with platinum	109	14	1	treated with taxanes	171	treated with taxanes	109	14	1	treated without bioalkylating agengts			109	14	1	treated without anthracene ring
110	28	1	treated with platinum	119	treated with platinum	110	28	1	treated with taxanes	172	treated with taxanes	110	28	1	treated without bioalkylating agengts			110	28	1	treated without anthracene ring
111	4	1	treated with platinum	120	treated with platinum	111	4	1	treated with taxanes	173	treated with taxanes	111	4	1	treated without bioalkylating agengts			111	4	1	treated without anthracene ring
112	27	0	treated with platinum	121	treated with platinum	112	27	0	treated with taxanes	176	treated with taxanes	112	27	0	treated without bioalkylating agengts			112	27	0	treated without anthracene ring
113	8	0	treated with platinum	122	treated with platinum	113	8	0	treated with taxanes	177	treated with taxanes	113	8	0	treated without bioalkylating agengts			113	8	0	treated without anthracene ring
115	30	1	treated without platinum	124	treated with platinum	115	30	1	treated without taxanes	178	treated with taxanes	115	30	1	treated without bioalkylating agengts			115	30	1	treated without anthracene ring
116	3.6	1	treated without platinum	125	treated with platinum	116	3.6	1	treated without taxanes	179	treated with taxanes	116	3.6	1	treated without bioalkylating agengts			116	3.6	1	treated without anthracene ring
117	3.7	1	treated without platinum	126	treated with platinum	117	3.7	1	treated without taxanes	180	treated with taxanes	117	3.7	1	treated without bioalkylating agengts			117	3.7	1	treated without anthracene ring
118	5	0	treated with platinum	127	treated with platinum	118	5	0	treated with taxanes	183	treated with taxanes	118	5	0	treated without bioalkylating agengts			118	5	0	treated without anthracene ring
119	40	1	treated with platinum	129	treated with platinum	119	40	1	treated with taxanes	184	treated with taxanes	119	40	1	treated with bioalkylating agengts			119	40	1	treated with anthracene ring
120	61	1	treated with platinum	130	treated with platinum	120	61	1	treated without taxanes	185	treated with taxanes	120	61	1	treated with bioalkylating agengts			120	61	1	treated without anthracene ring
121	22.8	0	treated with platinum	131	treated with platinum	121	22.8	0	treated with taxanes	196	treated with taxanes	121	22.8	0	treated without bioalkylating agengts			121	22.8	0	treated without anthracene ring
122	26	0	treated with platinum	134	treated with platinum	122	26	0	treated with taxanes	197	treated with taxanes	122	26	0	treated without bioalkylating agengts			122	26	0	treated without anthracene ring
123	2	1	treated without platinum	135	treated with platinum	123	2	1	treated without taxanes	198	treated with taxanes	123	2	1	treated without bioalkylating agengts			123	2	1	treated without anthracene ring
124	11.2	0	treated with platinum	136	treated with platinum	124	11.2	0	treated with taxanes			124	11.2	0	treated without bioalkylating agengts			124	11.2	0	treated with anthracene ring
125	2.5	1	treated with platinum	137	treated with platinum	125	2.5	1	treated without taxanes			125	2.5	1	treated with bioalkylating agengts			125	2.5	1	treated with anthracene ring
126	24.4	1	treated with platinum	139	treated with platinum	126	24.4	1	treated with taxanes			126	24.4	1	treated without bioalkylating agengts			126	24.4	1	treated without anthracene ring
127	46	0	treated with platinum	140	treated with platinum	127	46	0	treated with taxanes			127	46	0	treated without bioalkylating agengts			127	46	0	treated without anthracene ring
128	12	1	treated without platinum	141	treated with platinum	128	12	1	treated without taxanes			128	12	1	treated without bioalkylating agengts			128	12	1	treated without anthracene ring
129	45	1	treated with platinum	142	treated with platinum	129	45	1	treated without taxanes			129	45	1	treated with bioalkylating agengts			129	45	1	treated with anthracene ring
130	7	0	treated with platinum	145	treated with platinum	130	7	0	treated with taxanes			130	7	0	treated without bioalkylating agengts			130	7	0	treated without anthracene ring
131	4.5	0	treated with platinum	147	treated with platinum	131	4.5	0	treated with taxanes			131	4.5	0	treated without bioalkylating agengts			131	4.5	0	treated without anthracene ring
134	42	0	treated with platinum	148	treated with platinum	134	42	0	treated without taxanes			134	42	0	treated without bioalkylating agengts			134	42	0	treated with anthracene ring
135	16	1	treated with platinum	149	treated with platinum	135	16	1	treated without taxanes			135	16	1	treated with bioalkylating agengts			135	16	1	treated with anthracene ring
136	16	1	treated with platinum	150	treated with platinum	136	16	1	treated without taxanes			136	16	1	treated with bioalkylating agengts			136	16	1	treated with anthracene ring
137	10	1	treated with platinum	151	treated with platinum	137	10	1	treated without taxanes			137	10	1	treated with bioalkylating agengts			137	10	1	treated with anthracene ring
138	7	1	treated without platinum	152	treated with platinum	138	7	1	treated without taxanes			138	7	1	treated without bioalkylating agengts			138	7	1	treated without anthracene ring
139	8	1	treated with platinum	153	treated with platinum	139	8	1	treated without taxanes			139	8	1	treated with bioalkylating agengts			139	8	1	treated with anthracene ring
140	10	1	treated with platinum	154	treated with platinum	140	10	1	treated without taxanes			140	10	1	treated with bioalkylating agengts			140	10	1	treated with anthracene ring
141	8	1	treated with platinum	158	treated with platinum	141	8	1	treated without taxanes			141	8	1	treated with bioalkylating agengts			141	8	1	treated with anthracene ring
142	14	1	treated with platinum	159	treated with platinum	142	14	1	treated without taxanes			142	14	1	treated with bioalkylating agengts			142	14	1	treated with anthracene ring
143	6	1	treated without platinum	160	treated with platinum	143	6	1	treated without taxanes			143	6	1	treated without bioalkylating agengts			143	6	1	treated without anthracene ring
145	11	1	treated with platinum	161	treated with platinum	145	11	1	treated with taxanes			145	11	1	treated without bioalkylating agengts			145	11	1	treated without anthracene ring
147	3	0	treated with platinum	162	treated with platinum	147	3	0	treated with taxanes			147	3	0	treated without bioalkylating agengts			147	3	0	treated with anthracene ring
148	10	0	treated with platinum	163	treated with platinum	148	10	0	treated with taxanes			148	10	0	treated without bioalkylating agengts			148	10	0	treated without anthracene ring
149	12	0	treated with platinum	164	treated with platinum	149	12	0	treated with taxanes			149	12	0	treated without bioalkylating agengts			149	12	0	treated without anthracene ring
150	6	0	treated with platinum	165	treated with platinum	150	6	0	treated with taxanes			150	6	0	treated without bioalkylating agengts			150	6	0	treated without anthracene ring
157	1	1	treated without platinum	166	treated with platinum	157	1	1	treated without taxanes			157	1	1	treated without bioalkylating agengts			157	1	1	treated without anthracene ring
158	82	0	treated with platinum	167	treated with platinum	158	82	0	treated without taxanes			158	82	0	treated with bioalkylating agengts			158	82	0	treated with anthracene ring
159	53	0	treated with platinum	168	treated with platinum	159	53	0	treated with taxanes			159	53	0	treated without bioalkylating agengts			159	53	0	treated without anthracene ring
160	32	0	treated with platinum	169	treated with platinum	160	32	0	treated without taxanes			160	32	0	treated with bioalkylating agengts			160	32	0	treated with anthracene ring
161	14	0	treated with platinum	170	treated with platinum	161	14	0	treated without taxanes			161	14	0	treated with bioalkylating agengts			161	14	0	treated with anthracene ring
162	12	0	treated with platinum	171	treated with platinum	162	12	0	treated with taxanes			162	12	0	treated without bioalkylating agengts			162	12	0	treated without anthracene ring
163	70	1	treated with platinum	172	treated with platinum	163	70	1	treated with taxanes			163	70	1	treated without bioalkylating agengts			163	70	1	treated without anthracene ring
164	47	0	treated with platinum	173	treated with platinum	164	47	0	treated with taxanes			164	47	0	treated without bioalkylating agengts			164	47	0	treated without anthracene ring
165	5	0	treated with platinum	174	treated with platinum	165	5	0	treated with taxanes			165	5	0	treated without bioalkylating agengts			165	5	0	treated without anthracene ring
166	36	0	treated with platinum	175	treated with platinum	166	36	0	treated with taxanes			166	36	0	treated without bioalkylating agengts			166	36	0	treated without anthracene ring
167	5	0	treated with platinum	176	treated with platinum	167	5	0	treated with taxanes			167	5	0	treated without bioalkylating agengts			167	5	0	treated without anthracene ring
169	28	1	treated with platinum	177	treated with platinum	169	28	1	treated without taxanes			169	28	1	treated with bioalkylating agengts			169	28	1	treated with anthracene ring
170	2	0	treated with platinum	178	treated with platinum	170	2	0	treated with taxanes			170	2	0	treated without bioalkylating agengts			170	2	0	treated with anthracene ring
171	8	1	treated with platinum	179	treated with platinum	171	8	1	treated with taxanes			171	8	1	treated without bioalkylating agengts			171	8	1	treated without anthracene ring
172	34	0	treated with platinum	180	treated with platinum	172	34	0	treated with taxanes			172	34	0	treated without bioalkylating agengts			172	34	0	treated without anthracene ring
173	49	1	treated with platinum	182	treated with platinum	173	49	1	treated with taxanes			173	49	1	treated without bioalkylating agengts			173	49	1	treated with anthracene ring
174	28	0	treated with platinum	183	treated with platinum	174	28	0	treated without taxanes			174	28	0	treated with bioalkylating agengts			174	28	0	treated without anthracene ring
175	42	0	treated with platinum	184	treated with platinum	175	42	0	treated without taxanes			175	42	0	treated with bioalkylating agengts			175	42	0	treated without anthracene ring
176	12	0	treated with platinum	185	treated with platinum	176	12	0	treated with taxanes			176	12	0	treated without bioalkylating agengts			176	12	0	treated without anthracene ring
177	45	1	treated with platinum	196	treated with platinum	177	45	1	treated with taxanes			177	45	1	treated without bioalkylating agengts			177	45	1	treated without anthracene ring
178	33	0	treated with platinum	197	treated with platinum	178	33	0	treated with taxanes			178	33	0	treated without bioalkylating agengts			178	33	0	treated without anthracene ring
179	5	1	treated with platinum	198	treated with platinum	179	5	1	treated with taxanes			179	5	1	treated without bioalkylating agengts			179	5	1	treated with anthracene ring
180	11	0	treated with platinum			180	11	0	treated with taxanes			180	11	0	treated with bioalkylating agengts			180	11	0	treated with anthracene ring
182	53	0	treated with platinum			182	53	0	treated without taxanes			182	53	0	treated with bioalkylating agengts			182	53	0	treated with anthracene ring
183	11	1	treated with platinum			183	11	1	treated with taxanes			183	11	1	treated without bioalkylating agengts			183	11	1	treated with anthracene ring
184	11	1	treated with platinum			184	11	1	treated with taxanes			184	11	1	treated without bioalkylating agengts			184	11	1	treated with anthracene ring
185	33	0	treated with platinum			185	33	0	treated with taxanes			185	33	0	treated without bioalkylating agengts			185	33	0	treated without anthracene ring
187	6	1	treated without platinum			187	6	1	treated without taxanes			187	6	1	treated with bioalkylating agengts			187	6	1	treated without anthracene ring
188	2	1	treated without platinum			188	2	1	treated without taxanes			188	2	1	treated without bioalkylating agengts			188	2	1	treated without anthracene ring
189	61	0	treated without platinum			189	61	0	treated without taxanes			189	61	0	treated without bioalkylating agengts			189	61	0	treated without anthracene ring
190	5	1	treated without platinum			190	5	1	treated without taxanes			190	5	1	treated without bioalkylating agengts			190	5	1	treated without anthracene ring
191	14	0	treated without platinum			191	14	0	treated without taxanes			191	14	0	treated without bioalkylating agengts			191	14	0	treated without anthracene ring
192	20	0	treated without platinum			192	20	0	treated without taxanes			192	20	0	treated without bioalkylating agengts			192	20	0	treated without anthracene ring
193	6	0	treated without platinum			193	6	0	treated without taxanes			193	6	0	treated without bioalkylating agengts			193	6	0	treated without anthracene ring
195	5	1	treated without platinum			195	5	1	treated without taxanes			195	5	1	treated with bioalkylating agengts			195	5	1	treated without anthracene ring
196	9	1	treated with platinum			196	9	1	treated with taxanes			196	9	1	treated without bioalkylating agengts			196	9	1	treated with anthracene ring
197	18	1	treated with platinum			197	18	1	treated with taxanes			197	18	1	treated without bioalkylating agengts			197	18	1	treated with anthracene ring
198	12	1	treated with platinum			198	12	1	treated with taxanes			198	12	1	treated without bioalkylating agengts			198	12	1	treated without anthracene ring
199	4	1	treated without platinum			199	4	1	treated without taxanes			199	4	1	treated without bioalkylating agengts			199	4	1	treated without anthracene ring

## Sheet: combined drugs
P		T			patients ID	Months	outcome	drug	P+T			P	P+B	B		patients ID	Months	outcome	drug	P	P+B		B	B+A	A
4	#N/A	6	Y		2	9	0	treated without P+T	6	treated with P+T		4	#N/A	8	Y	2	9	0	treated without P+B	25	Y		8	#N/A	12	Y
6	Y	7	Y		3	18	1	treated without P+T	7	treated with P+T		6	#N/A	13	Y	3	18	1	treated without P+B	40	Y		13	Y	13	Y
7	Y	8	Y		4	46	1	treated without P+T	9	treated with P+T		7	#N/A	25	Y	4	46	1	treated without P+B	42	Y		25	Y	16	Y
9	Y	9	Y		5	0.5	1	treated without P+T	10	treated with P+T		9	#N/A	26	Y	5	0.5	1	treated without P+B	45	Y		26	Y	21	Y
10	Y	10	Y		6	20	1	treated with P+T	12	treated with P+T		10	#N/A	40	Y	6	20	1	treated without P+B	46	Y		40	Y	25	Y
12	Y	12	Y		9	24	0	treated with P+T	14	treated with P+T		12	#N/A	42	Y	9	24	0	treated without P+B	49	Y		42	Y	26	Y
14	Y	14	Y		10	14	1	treated with P+T	16	treated with P+T		14	#N/A	45	Y	10	14	1	treated without P+B	50	Y		45	Y	40	Y
16	Y	16	Y		38	24	0	treated without P+T	17	treated with P+T		16	#N/A	46	Y	38	24	0	treated without P+B	51	Y		46	Y	42	Y
17	Y	17	Y		39	24	0	treated without P+T	18	treated with P+T		17	#N/A	49	Y	39	24	0	treated without P+B	52	Y		49	Y	45	Y
18	Y	18	Y		40	20	1	treated without P+T	19	treated with P+T		18	#N/A	50	Y	40	20	1	treated with P+B	76	Y		50	Y	46	Y
19	Y	19	Y		41	15	0	treated with P+T	21	treated with P+T		19	#N/A	51	Y	41	15	0	treated without P+B	86	Y		51	Y	49	Y
21	Y	21	Y		42	37	1	treated without P+T	22	treated with P+T		21	#N/A	52	Y	42	37	1	treated with P+B	87	Y		52	Y	50	Y
22	Y	22	Y		43	17	1	treated with P+T	23	treated with P+T		22	#N/A	76	Y	43	17	1	treated without P+B	98	Y		76	#N/A	51	Y
23	Y	23	Y		44	21	1	treated with P+T	25	treated with P+T		23	#N/A	78	Y	44	21	1	treated without P+B	100	Y		78	#N/A	52	Y
25	Y	25	Y		45	1	1	treated without P+T	27	treated with P+T		25	Y	81	Y	45	1	1	treated with P+B	101	Y		81	#N/A	54	Y
27	Y	27	Y		46	4	1	treated without P+T	29	treated with P+T		27	#N/A	86	Y	46	4	1	treated with P+B	119	Y		86	#N/A	59	Y
29	Y	29	Y		47	3	1	treated with P+T	30	treated with P+T		29	#N/A	87	Y	47	3	1	treated without P+B	120	Y		87	#N/A	65	Y
30	Y	30	Y		48	8	0	treated with P+T	33	treated with P+T		30	#N/A	98	Y	48	8	0	treated without P+B	125	Y		98	#N/A	119	Y
33	Y	33	Y		49	12	1	treated without P+T	35	treated with P+T		33	#N/A	100	Y	49	12	1	treated with P+B	129	Y		100	#N/A	124	Y
35	Y	35	Y		50	2	1	treated without P+T	41	treated with P+T		35	#N/A	101	Y	50	2	1	treated with P+B	135	Y		101	#N/A	125	Y
40	#N/A	41	Y		51	12	0	treated without P+T	43	treated with P+T		40	Y	119	Y	51	12	0	treated with P+B	136	Y		119	Y	129	Y
41	Y	43	Y		52	36	1	treated without P+T	44	treated with P+T		41	#N/A	120	Y	52	36	1	treated with P+B	137	Y		120	#N/A	134	Y
42	#N/A	44	Y		53	25	1	treated without P+T	47	treated with P+T		42	Y	125	Y	53	25	1	treated without P+B	139	Y		125	Y	135	Y
43	Y	47	Y		54	51	0	treated with P+T	48	treated with P+T		43	#N/A	129	Y	54	51	0	treated without P+B	140	Y		129	Y	136	Y
44	Y	48	Y		55	12	0	treated with P+T	54	treated with P+T		44	#N/A	135	Y	55	12	0	treated without P+B	141	Y		135	Y	137	Y
45	#N/A	54	Y		56	45	0	treated with P+T	55	treated with P+T		45	Y	136	Y	56	45	0	treated without P+B	142	Y		136	Y	139	Y
46	#N/A	55	Y		58	1	0	treated without P+T	56	treated with P+T		46	Y	137	Y	58	1	0	treated without P+B	151	Y		137	Y	140	Y
47	Y	56	Y		61	6	0	treated without P+T	60	treated with P+T		47	#N/A	139	Y	61	6	0	treated without P+B	152	Y		139	Y	141	Y
48	Y	59	Y		62	8	1	treated with P+T	62	treated with P+T		48	#N/A	140	Y	62	8	1	treated without P+B	153	Y		140	Y	142	Y
49	#N/A	60	Y		63	18	1	treated with P+T	63	treated with P+T		49	Y	141	Y	63	18	1	treated without P+B	154	Y		141	Y	147	Y
50	#N/A	62	Y		65	50	1	treated without P+T	88	treated with P+T		50	Y	142	Y	65	50	1	treated without P+B	158	Y		142	Y	151	Y
51	#N/A	63	Y		66	52	0	treated without P+T	99	treated with P+T		51	Y	151	Y	66	52	0	treated without P+B	160	Y		151	Y	152	Y
52	#N/A	65	Y		67	9	0	treated without P+T	103	treated with P+T		52	Y	152	Y	67	9	0	treated without P+B	161	Y		152	Y	153	Y
54	Y	88	Y		68	59	0	treated without P+T	107	treated with P+T		54	#N/A	153	Y	68	59	0	treated without P+B	169	Y		153	Y	154	Y
55	Y	99	Y		69	6	1	treated without P+T	108	treated with P+T		55	#N/A	154	Y	69	6	1	treated without P+B	174	Y		154	Y	158	Y
56	Y	103	Y		70	1	0	treated without P+T	109	treated with P+T		56	#N/A	158	Y	70	1	0	treated without P+B	175	Y		158	Y	160	Y
60	Y	104	Y		75	72	0	treated without P+T	110	treated with P+T		60	#N/A	160	Y	75	72	0	treated without P+B	180	Y		160	Y	161	Y
61	#N/A	107	Y		76	166	0	treated without P+T	111	treated with P+T		61	#N/A	161	Y	76	166	0	treated with P+B	182	Y		161	Y	169	Y
62	Y	108	Y		77	17	0	treated without P+T	112	treated with P+T		62	#N/A	169	Y	77	17	0	treated without P+B				169	Y	170	Y
63	Y	109	Y		78	161	0	treated without P+T	113	treated with P+T		63	#N/A	174	Y	78	161	0	treated without P+B				174	#N/A	173	Y
75	#N/A	110	Y		79	127	0	treated without P+T	118	treated with P+T		75	#N/A	175	Y	79	127	0	treated without P+B				175	#N/A	179	Y
76	#N/A	111	Y		80	30	1	treated without P+T	119	treated with P+T		76	Y	180	Y	80	30	1	treated without P+B				180	Y	180	Y
77	#N/A	112	Y		81	7	1	treated without P+T	121	treated with P+T		77	#N/A	182	Y	81	7	1	treated without P+B				182	Y	182	Y
79	#N/A	113	Y		82	12	1	treated without P+T	122	treated with P+T		79	#N/A	187	Y	82	12	1	treated without P+B				187	#N/A	183	Y
84	#N/A	118	Y		83	6	1	treated without P+T	124	treated with P+T		84	#N/A	195	Y	83	6	1	treated without P+B				195	#N/A	184	Y
85	#N/A	119	Y		84	43	1	treated without P+T	126	treated with P+T		85	#N/A			84	43	1	treated without P+B						196	Y
86	#N/A	121	Y		85	24	1	treated without P+T	127	treated with P+T		86	Y			85	24	1	treated without P+B						197	Y
87	#N/A	122	Y		86	9	0	treated without P+T	130	treated with P+T		87	Y			86	9	0	treated with P+B
88	Y	124	Y		87	5	1	treated without P+T	131	treated with P+T		88	#N/A			87	5	1	treated with P+B
89	#N/A	126	Y		88	4	1	treated with P+T	145	treated with P+T		89	#N/A			88	4	1	treated without P+B
90	#N/A	127	Y		89	5	1	treated without P+T	147	treated with P+T		90	#N/A			89	5	1	treated without P+B
91	#N/A	130	Y		90	11	1	treated without P+T	148	treated with P+T		91	#N/A			90	11	1	treated without P+B
95	#N/A	131	Y		91	41	1	treated without P+T	149	treated with P+T		95	#N/A			91	41	1	treated without P+B
97	#N/A	145	Y		92	4	1	treated without P+T	150	treated with P+T		97	#N/A			92	4	1	treated without P+B
98	#N/A	147	Y		93	1	1	treated without P+T	159	treated with P+T		98	Y			93	1	1	treated without P+B
99	Y	148	Y		94	12	1	treated without P+T	162	treated with P+T		99	#N/A			94	12	1	treated without P+B
100	#N/A	149	Y		95	75	1	treated without P+T	163	treated with P+T		100	Y			95	75	1	treated without P+B
101	#N/A	150	Y		96	3	1	treated without P+T	164	treated with P+T		101	Y			96	3	1	treated without P+B
103	Y	159	Y		97	15	1	treated without P+T	165	treated with P+T		103	#N/A			97	15	1	treated without P+B
107	Y	162	Y		99	24	1	treated with P+T	166	treated with P+T		107	#N/A			99	24	1	treated without P+B
108	Y	163	Y		100	12	1	treated without P+T	167	treated with P+T		108	#N/A			100	12	1	treated with P+B
109	Y	164	Y		101	12	1	treated without P+T	168	treated with P+T		109	#N/A			101	12	1	treated with P+B
110	Y	165	Y		103	22	0	treated with P+T	170	treated with P+T		110	#N/A			103	22	0	treated without P+B
111	Y	166	Y		104	8	0	treated without P+T	171	treated with P+T		111	#N/A			104	8	0	treated without P+B
112	Y	167	Y		105	3	0	treated without P+T	172	treated with P+T		112	#N/A			105	3	0	treated without P+B
113	Y	168	Y		107	4	0	treated with P+T	173	treated with P+T		113	#N/A			107	4	0	treated without P+B
114	#N/A	170	Y		108	13	0	treated with P+T	176	treated with P+T		114	#N/A			108	13	0	treated without P+B
118	Y	171	Y		109	14	1	treated with P+T	177	treated with P+T		118	#N/A			109	14	1	treated without P+B
119	Y	172	Y		110	28	1	treated with P+T	178	treated with P+T		119	Y			110	28	1	treated without P+B
120	#N/A	173	Y		111	4	1	treated with P+T	179	treated with P+T		120	Y			111	4	1	treated without P+B
121	Y	176	Y		112	27	0	treated with P+T	180	treated with P+T		121	#N/A			112	27	0	treated without P+B
122	Y	177	Y		113	8	0	treated with P+T	183	treated with P+T		122	#N/A			113	8	0	treated without P+B
124	Y	178	Y		115	30	1	treated without P+T	184	treated with P+T		124	#N/A			115	30	1	treated without P+B
125	#N/A	179	Y		116	3.6	1	treated without P+T	185	treated with P+T		125	Y			116	3.6	1	treated without P+B
126	Y	180	Y		117	3.7	1	treated without P+T	196	treated with P+T		126	#N/A			117	3.7	1	treated without P+B
127	Y	183	Y		118	5	0	treated with P+T	197	treated with P+T		127	#N/A			118	5	0	treated without P+B
129	#N/A	184	Y		119	40	1	treated with P+T	198	treated with P+T		129	Y			119	40	1	treated with P+B
130	Y	185	Y		120	61	1	treated without P+T				130	#N/A			120	61	1	treated with P+B
131	Y	196	Y		121	22.8	0	treated with P+T				131	#N/A			121	22.8	0	treated without P+B
134	#N/A	197	Y		122	26	0	treated with P+T				134	#N/A			122	26	0	treated without P+B
135	#N/A	198	Y		123	2	1	treated without P+T				135	Y			123	2	1	treated without P+B
136	#N/A				124	11.2	0	treated with P+T				136	Y			124	11.2	0	treated without P+B
137	#N/A				125	2.5	1	treated without P+T				137	Y			125	2.5	1	treated with P+B
139	#N/A				126	24.4	1	treated with P+T				139	Y			126	24.4	1	treated without P+B
140	#N/A				127	46	0	treated with P+T				140	Y			127	46	0	treated without P+B
141	#N/A				128	12	1	treated without P+T				141	Y			128	12	1	treated without P+B
142	#N/A				129	45	1	treated without P+T				142	Y			129	45	1	treated with P+B
145	Y				130	7	0	treated with P+T				145	#N/A			130	7	0	treated without P+B
147	Y				131	4.5	0	treated with P+T				147	#N/A			131	4.5	0	treated without P+B
148	Y				134	42	0	treated without P+T				148	#N/A			134	42	0	treated without P+B
149	Y				135	16	1	treated without P+T				149	#N/A			135	16	1	treated with P+B
150	Y				136	16	1	treated without P+T				150	#N/A			136	16	1	treated with P+B
151	#N/A				137	10	1	treated without P+T				151	Y			137	10	1	treated with P+B
152	#N/A				138	7	1	treated without P+T				152	Y			138	7	1	treated without P+B
153	#N/A				139	8	1	treated without P+T				153	Y			139	8	1	treated with P+B
154	#N/A				140	10	1	treated without P+T				154	Y			140	10	1	treated with P+B
158	#N/A				141	8	1	treated without P+T				158	Y			141	8	1	treated with P+B
159	Y				142	14	1	treated without P+T				159	#N/A			142	14	1	treated with P+B
160	#N/A				143	6	1	treated without P+T				160	Y			143	6	1	treated without P+B
161	#N/A				145	11	1	treated with P+T				161	Y			145	11	1	treated without P+B
162	Y				147	3	0	treated with P+T				162	#N/A			147	3	0	treated without P+B
163	Y				148	10	0	treated with P+T				163	#N/A			148	10	0	treated without P+B
164	Y				149	12	0	treated with P+T				164	#N/A			149	12	0	treated without P+B
165	Y				150	6	0	treated with P+T				165	#N/A			150	6	0	treated without P+B
166	Y				157	1	1	treated without P+T				166	#N/A			157	1	1	treated without P+B
167	Y				158	82	0	treated without P+T				167	#N/A			158	82	0	treated with P+B
168	Y				159	53	0	treated with P+T				168	#N/A			159	53	0	treated without P+B
169	#N/A				160	32	0	treated without P+T				169	Y			160	32	0	treated with P+B
170	Y				161	14	0	treated without P+T				170	#N/A			161	14	0	treated with P+B
171	Y				162	12	0	treated with P+T				171	#N/A			162	12	0	treated without P+B
172	Y				163	70	1	treated with P+T				172	#N/A			163	70	1	treated without P+B
173	Y				164	47	0	treated with P+T				173	#N/A			164	47	0	treated without P+B
174	#N/A				165	5	0	treated with P+T				174	Y			165	5	0	treated without P+B
175	#N/A				166	36	0	treated with P+T				175	Y			166	36	0	treated without P+B
176	Y				167	5	0	treated with P+T				176	#N/A			167	5	0	treated without P+B
177	Y				169	28	1	treated without P+T				177	#N/A			169	28	1	treated with P+B
178	Y				170	2	0	treated with P+T				178	#N/A			170	2	0	treated without P+B
179	Y				171	8	1	treated with P+T				179	#N/A			171	8	1	treated without P+B
180	Y				172	34	0	treated with P+T				180	Y			172	34	0	treated without P+B
182	#N/A				173	49	1	treated with P+T				182	Y			173	49	1	treated without P+B
183	Y				174	28	0	treated without P+T				183	#N/A			174	28	0	treated with P+B
184	Y				175	42	0	treated without P+T				184	#N/A			175	42	0	treated with P+B
185	Y				176	12	0	treated with P+T				185	#N/A			176	12	0	treated without P+B
196	Y				177	45	1	treated with P+T				196	#N/A			177	45	1	treated without P+B
197	Y				178	33	0	treated with P+T				197	#N/A			178	33	0	treated without P+B
198	Y				179	5	1	treated with P+T				198	#N/A			179	5	1	treated without P+B
					180	11	0	treated without P+T								180	11	0	treated without P+B
					182	53	0	treated without P+T								182	53	0	treated without P+B
					183	11	1	treated without P+T								183	11	1	treated without P+B
					184	11	1	treated without P+T								184	11	1	treated without P+B
					185	33	0	treated without P+T								185	33	0	treated without P+B
					187	6	1	treated without P+T								187	6	1	treated without P+B
					188	2	1	treated without P+T								188	2	1	treated without P+B
					189	61	0	treated without P+T								189	61	0	treated without P+B
					190	5	1	treated without P+T								190	5	1	treated without P+B
					191	14	0	treated without P+T								191	14	0	treated without P+B
					192	20	0	treated without P+T								192	20	0	treated without P+B
					193	6	0	treated without P+T								193	6	0	treated without P+B
					195	5	1	treated without P+T								195	5	1	treated without P+B
					196	9	1	treated without P+T								196	9	1	treated without P+B
					197	18	1	treated without P+T								197	18	1	treated without P+B
					198	12	1	treated without P+T								198	12	1	treated without P+B
					199	4	1	treated without P+T								199	4	1	treated without P+B
