# Supplementary material for: The clinical characteristics and treatment of ovarian malignant mesoderm mixed tumor: a systematic review
Source: J Ovarian Res. 2022 Sep 16;15:104. doi: 10.1186/s13048-022-01037-6 (PMC9482291; doi:10.1186/s13048-022-01037-6)
Supplement: Supplementary file 2 — Additional file 2. [file 13048_2022_1037_MOESM2_ESM.xlsx]

## Sheet: articles
PMID number	patients ID				PMID number OR Chinese Title	included patients
33123343	1				33123343	1
20950943	2				20950943	1
21293284	3				21293284	1
20666968	4				20666968	1
14513334	5				14513334	1
27418786	6	tamoxifen			27418786	1
19955929	7	tamoxifen			19955929	2
19955929	8	tamoxifen			21298439	2
21298439	9				24441223	27
21298439	10				12068173	2
24441223	11				21677454	13
24441223	12				27167672	2
24441223	13				27134951	1
24441223	14				30947745	1
24441223	15				21310035	1
24441223	16				33322259	1
24441223	17				21417665	1
24441223	18				34063676	1
24441223	19				26881579	1
24441223	20				21639901	1
24441223	21				29620581	1
24441223	22				16509974	1
24441223	23				26719832	1
24441223	24				33115531	5
24441223	25				19317268	4
24441223	26				11119124	23
24441223	27				25423710	4
24441223	28				盆腔恶性苗勒管混合瘤1例	1
24441223	29				卵巢癌肉瘤的1例报告及其各组分分化起源探究	1
24441223	30				卵巢癌肉瘤伴神经内分泌分化1例并文献复习	1
24441223	31				梅毒合并卵巢恶性苗勒混合瘤1例并文献复习	1
24441223	32				卵巢恶性苗勒管混合瘤1例_王娜	1
24441223	33				原发性卵巢癌肉瘤1例报告并文献复习	1
24441223	34				卵巢癌肉瘤临床分析1例	1
24441223	35				卵巢恶性Müllerian混合瘤2例	2
24441223	36				卵巢梭形细胞癌肉瘤一例	1
24441223	37				卵巢癌肉瘤一例及术后化学治疗方案分析	1
12068173	38				卵巢癌肉瘤1例-杨勋梅	1
12068173	39				卵巢恶性中胚叶混合瘤1例并文献复习-吴银银	1
21677454	40				恶性中胚叶混合瘤6例临床病理学特征	1
21677454	41				原发性卵巢癌肉瘤16例临床分析	16
21677454	42				卵巢恶性中胚叶混合瘤1例报告及文献复习 王颖	1
21677454	43				左卵巢巨大癌肉瘤1例	1
21677454	44				卵巢恶性中胚叶混合瘤病案1例及文献复习 赵	1
21677454	45				9例卵巢恶性中胚叶混合瘤临床病理特点、鉴别诊断及预后分析	9
21677454	46				卵巢和输卵管原发癌肉瘤2例临床病理分析	1
21677454	47				卵巢恶性苗勒氏管混合瘤1例 朱丽丽	1
21677454	48				卵巢恶性苗勒管混合瘤1例报告 解珺淑	1
21677454	49				原发性卵巢癌肉瘤4例诊治分析	4
21677454	50				卵巢恶性苗勒管混合瘤6例临床病理分析	6
21677454	51				青年原发性卵巢癌肉瘤1例临床分析	1
21677454	52				原发性卵巢恶性苗勒管混合瘤10例临床和病理分析	10
27167672	53	BRCA1 GENE	HBOC		卵巢癌肉瘤1例 吉洁	1
27167672	54	MSH6 GENE	Lynch Syndrome		卵巢癌肉瘤12例临床分析 朱安娜	12
27134951	55				卵巢恶性中胚叶混合瘤一例 李永华	1
30947745	56				卵巢恶性中胚叶混合瘤伴原发性输卵管癌1例	1
21310035	57				原发卵巢癌肉瘤三例报告并文献复习	3
33322259	58				彩超诊断子宫及右卵巢恶性中胚叶混合瘤1例	1
21417665	59				卵巢恶性中胚叶混合瘤2例	2
34063676	60				卵巢恶性中胚叶混合瘤5例临床分析	5
26881579	61				卵巢癌肉瘤1例报告 田锦林	1
21639901	62				卵巢癌肉瘤4例报告	4
29620581	63	BRAF TERT			原发性卵巢恶性中胚叶混合瘤1例	1
16509974	64
26719832	65
33115531	66
33115531	67
33115531	68
33115531	69
33115531	70
19317268	71
19317268	72
19317268	73
19317268	74
11119124	75
11119124	76
11119124	77
11119124	78
11119124	79
11119124	80
11119124	81
11119124	82
11119124	83
11119124	84
11119124	85
11119124	86
11119124	87
11119124	88
11119124	89
11119124	90
11119124	91
11119124	92
11119124	93
11119124	94
11119124	95
11119124	96
11119124	97
25423710	98
25423710	99
25423710	100
25423710	101
chinese title
盆腔恶性苗勒管混合瘤1例	102
卵巢癌肉瘤的1例报告及其各组分分化起源探究	103
卵巢癌肉瘤伴神经内分泌分化1例并文献复习	104
梅毒合并卵巢恶性苗勒混合瘤1例并文献复习	105
卵巢恶性苗勒管混合瘤1例_王娜	106
原发性卵巢癌肉瘤1例报告并文献复习	107
卵巢癌肉瘤临床分析1例	108
卵巢恶性Müllerian混合瘤2例	109
卵巢恶性Müllerian混合瘤2例	110
卵巢梭形细胞癌肉瘤一例	111
卵巢癌肉瘤一例及术后化学治疗方案分析	112
卵巢癌肉瘤1例-杨勋梅	113
卵巢恶性中胚叶混合瘤1例并文献复习-吴银银	114
恶性中胚叶混合瘤6例临床病理学特征	115
原发性卵巢癌肉瘤16例临床分析	116
原发性卵巢癌肉瘤16例临床分析	117
原发性卵巢癌肉瘤16例临床分析	118
原发性卵巢癌肉瘤16例临床分析	119
原发性卵巢癌肉瘤16例临床分析	120
原发性卵巢癌肉瘤16例临床分析	121
原发性卵巢癌肉瘤16例临床分析	122
原发性卵巢癌肉瘤16例临床分析	123
原发性卵巢癌肉瘤16例临床分析	124
原发性卵巢癌肉瘤16例临床分析	125
原发性卵巢癌肉瘤16例临床分析	126
原发性卵巢癌肉瘤16例临床分析	127
原发性卵巢癌肉瘤16例临床分析	128
原发性卵巢癌肉瘤16例临床分析	129
原发性卵巢癌肉瘤16例临床分析	130
原发性卵巢癌肉瘤16例临床分析	131
卵巢恶性中胚叶混合瘤1例报告及文献复习 王颖	132
左卵巢巨大癌肉瘤1例	133
卵巢恶性中胚叶混合瘤病案1例及文献复习 赵	134
9例卵巢恶性中胚叶混合瘤临床病理特点、鉴别诊断及预后分析	135
9例卵巢恶性中胚叶混合瘤临床病理特点、鉴别诊断及预后分析	136
9例卵巢恶性中胚叶混合瘤临床病理特点、鉴别诊断及预后分析	137
9例卵巢恶性中胚叶混合瘤临床病理特点、鉴别诊断及预后分析	138
9例卵巢恶性中胚叶混合瘤临床病理特点、鉴别诊断及预后分析	139
9例卵巢恶性中胚叶混合瘤临床病理特点、鉴别诊断及预后分析	140
9例卵巢恶性中胚叶混合瘤临床病理特点、鉴别诊断及预后分析	141
9例卵巢恶性中胚叶混合瘤临床病理特点、鉴别诊断及预后分析	142
9例卵巢恶性中胚叶混合瘤临床病理特点、鉴别诊断及预后分析	143
卵巢和输卵管原发癌肉瘤2例临床病理分析	144
卵巢恶性苗勒氏管混合瘤1例 朱丽丽	145
卵巢恶性苗勒管混合瘤1例报告 解珺淑	146
原发性卵巢癌肉瘤4例诊治分析	147
原发性卵巢癌肉瘤4例诊治分析	148
原发性卵巢癌肉瘤4例诊治分析	149
原发性卵巢癌肉瘤4例诊治分析	150
卵巢恶性苗勒管混合瘤6例临床病理分析	151
卵巢恶性苗勒管混合瘤6例临床病理分析	152
卵巢恶性苗勒管混合瘤6例临床病理分析	153
卵巢恶性苗勒管混合瘤6例临床病理分析	154
卵巢恶性苗勒管混合瘤6例临床病理分析	155
卵巢恶性苗勒管混合瘤6例临床病理分析	156
青年原发性卵巢癌肉瘤1例临床分析	157
原发性卵巢恶性苗勒管混合瘤10例临床和病理分析	158
原发性卵巢恶性苗勒管混合瘤10例临床和病理分析	159
原发性卵巢恶性苗勒管混合瘤10例临床和病理分析	160
原发性卵巢恶性苗勒管混合瘤10例临床和病理分析	161
原发性卵巢恶性苗勒管混合瘤10例临床和病理分析	162
原发性卵巢恶性苗勒管混合瘤10例临床和病理分析	163
原发性卵巢恶性苗勒管混合瘤10例临床和病理分析	164
原发性卵巢恶性苗勒管混合瘤10例临床和病理分析	165
原发性卵巢恶性苗勒管混合瘤10例临床和病理分析	166
原发性卵巢恶性苗勒管混合瘤10例临床和病理分析	167
卵巢癌肉瘤1例 吉洁	168
卵巢癌肉瘤12例临床分析 朱安娜	169
卵巢癌肉瘤12例临床分析 朱安娜	170
卵巢癌肉瘤12例临床分析 朱安娜	171
卵巢癌肉瘤12例临床分析 朱安娜	172
卵巢癌肉瘤12例临床分析 朱安娜	173
卵巢癌肉瘤12例临床分析 朱安娜	174
卵巢癌肉瘤12例临床分析 朱安娜	175
卵巢癌肉瘤12例临床分析 朱安娜	176
卵巢癌肉瘤12例临床分析 朱安娜	177
卵巢癌肉瘤12例临床分析 朱安娜	178
卵巢癌肉瘤12例临床分析 朱安娜	179
卵巢癌肉瘤12例临床分析 朱安娜	180
卵巢恶性中胚叶混合瘤一例 李永华	181
卵巢恶性中胚叶混合瘤伴原发性输卵管癌1例	182
原发卵巢癌肉瘤三例报告并文献复习	183
原发卵巢癌肉瘤三例报告并文献复习	184
原发卵巢癌肉瘤三例报告并文献复习	185
彩超诊断子宫及右卵巢恶性中胚叶混合瘤1例	186
卵巢恶性中胚叶混合瘤2例	187
卵巢恶性中胚叶混合瘤2例	188
卵巢恶性中胚叶混合瘤5例临床分析	189
卵巢恶性中胚叶混合瘤5例临床分析	190
卵巢恶性中胚叶混合瘤5例临床分析	191
卵巢恶性中胚叶混合瘤5例临床分析	192
卵巢恶性中胚叶混合瘤5例临床分析	193
卵巢癌肉瘤1例报告 田锦林	194
卵巢癌肉瘤4例报告	195
卵巢癌肉瘤4例报告	196
卵巢癌肉瘤4例报告	197
卵巢癌肉瘤4例报告	198
原发性卵巢恶性中胚叶混合瘤1例	199

## Sheet: country
country	country	patients ID		country
坦桑尼亚	Tanzania	1		Bulgaria	1	0.00502513
美国	The United States	2		Germany	1	0.00502513
西班牙	Spain	3		Israel	1	0.00502513
日本	Japan	4		Tanzania	1	0.00502513
日本	Japan	5		The United States	2	0.0100503
德国	Germany	6		Turkey	3	0.0150754
以色列	Israel	7		Greece	4	0.0201005
西班牙	Spain	8		South Korea	4	0.0201005
土耳其	Turkey	9		Spain	6	0.0301508
土耳其	Turkey	10		Italy	17	0.0854271
印度	India	11		Japan	27	0.135678
印度	India	12		India	29	0.145729
印度	India	13		China	103	0.517588
印度	India	14
印度	India	15
印度	India	16
印度	India	17
印度	India	18
印度	India	19
印度	India	20
印度	India	21
印度	India	22
印度	India	23
印度	India	24
印度	India	25
印度	India	26
印度	India	27
印度	India	28
印度	India	29
印度	India	30
印度	India	31
印度	India	32
印度	India	33
印度	India	34
印度	India	35
印度	India	36
印度	India	37
西班牙	Spain	38
西班牙	Spain	39
意大利	Italy	40
意大利	Italy	41
意大利	Italy	42
意大利	Italy	43
意大利	Italy	44
意大利	Italy	45
意大利	Italy	46
意大利	Italy	47
意大利	Italy	48
意大利	Italy	49
意大利	Italy	50
意大利	Italy	51
意大利	Italy	52
意大利	Italy	53
意大利	Italy	54
土耳其	Turkey	55
日本	Japan	56
西班牙	Spain	57
保加利亚	Bulgaria	58
日本	Japan	59
意大利	Italy	60
印度	India	61
印度	India	62
美国	The United States	63
意大利	Italy	64
西班牙	Spain	65
中国	China	66
中国	China	67
中国	China	68
中国	China	69
中国	China	70
希腊	Greece	71
希腊	Greece	72
希腊	Greece	73
希腊	Greece	74
日本	Japan	75
日本	Japan	76
日本	Japan	77
日本	Japan	78
日本	Japan	79
日本	Japan	80
日本	Japan	81
日本	Japan	82
日本	Japan	83
日本	Japan	84
日本	Japan	85
日本	Japan	86
日本	Japan	87
日本	Japan	88
日本	Japan	89
日本	Japan	90
日本	Japan	91
日本	Japan	92
日本	Japan	93
日本	Japan	94
日本	Japan	95
日本	Japan	96
日本	Japan	97
韩国	South Korea	98
韩国	South Korea	99
韩国	South Korea	100
韩国	South Korea	101
中国	China	102
中国	China	103
中国	China	104
中国	China	105
中国	China	106
中国	China	107
中国	China	108
中国	China	109
中国	China	110
中国	China	111
中国	China	112
中国	China	113
中国	China	114
中国	China	115
中国	China	116
中国	China	117
中国	China	118
中国	China	119
中国	China	120
中国	China	121
中国	China	122
中国	China	123
中国	China	124
中国	China	125
中国	China	126
中国	China	127
中国	China	128
中国	China	129
中国	China	130
中国	China	131
中国	China	132
中国	China	133
中国	China	134
中国	China	135
中国	China	136
中国	China	137
中国	China	138
中国	China	139
中国	China	140
中国	China	141
中国	China	142
中国	China	143
中国	China	144
中国	China	145
中国	China	146
中国	China	147
中国	China	148
中国	China	149
中国	China	150
中国	China	151
中国	China	152
中国	China	153
中国	China	154
中国	China	155
中国	China	156
中国	China	157
中国	China	158
中国	China	159
中国	China	160
中国	China	161
中国	China	162
中国	China	163
中国	China	164
中国	China	165
中国	China	166
中国	China	167
中国	China	168
中国	China	169
中国	China	170
中国	China	171
中国	China	172
中国	China	173
中国	China	174
中国	China	175
中国	China	176
中国	China	177
中国	China	178
中国	China	179
中国	China	180
中国	China	181
中国	China	182
中国	China	183
中国	China	184
中国	China	185
中国	China	186
中国	China	187
中国	China	188
中国	China	189
中国	China	190
中国	China	191
中国	China	192
中国	China	193
中国	China	194
中国	China	195
中国	China	196
中国	China	197
中国	China	198
中国	China	199

## Sheet: age
patients ID	age
1	37
2	64
3	74
4	40
5	77
6	70
7	53
8	65
9	65
10	51
11	70
12	59
13	33
14	51
15	55
16	56
17	34
18	61
19	49
20	22
21	63
22	49
23	61
24	49
25	44
26	48
27	51
28	60
29	55
30	49
31	63
32	60
33	33
34	54
35	34
36	19
37	62
38	71
39	78
53	62
54	41
55	65
56	68
57	72
58	53
59	61
60	74
61	41
62	68
63	67
64	69
65	61
66	43
67	31
68	50
69	44
70	59
71	62
72	75
73	64
74	61
75	48
76	51
77	51
78	51
79	52
80	57
81	67
82	50
83	71
84	55
85	57
86	67
87	69
88	62
89	36
90	52
91	60
92	73
93	86
94	73
95	43
96	65
97	70
98	65
99	48
100	64
101	66
102	76
103	61
104	48
105	62
106	34
107	55
108	50
109	62
110	62
111	53
112	65
113	52
114	56
115	64
116	52
117	52
118	48
119	49
120	50
121	54
122	55
123	62
124	53
125	22
126	62
127	42
128	54
129	17
130	56
131	60
132	64
133	53
134	63
135	43
136	44
137	65
138	58
139	62
140	60
141	61
142	57
143	76
144	57
145	56
146	72
147	56
148	52
149	61
150	50
157	26
158	56
159	58
160	62
161	62
162	75
163	48
164	56
165	65
166	41
167	78
168	66
169	62
170	47
171	67
172	53
173	59
174	57
175	54
176	56
177	50
178	54
179	50
180	67
181	62
182	57
183	52
184	57
185	58
186	56
187	49
188	80
189	45
190	64
191	82
192	47
193	43
194	70
195	58
196	60
197	57
198	59
199	52
	56.4667

## Sheet: G & P
patients ID	G						patients ID	P
1	3						1	3
2	0						2	0
3	5						3	5
4	1						4	1
5	/						5	/
6	/						6	/
7	/						7	/
8	/						8	/
9	5						9	5
10	0						10	0
11	/						11	/
12	/						12	/
13	/						13	/
14	/						14	/
15	/						15	/
16	/						16	/
17	/						17	/
18	/						18	/
19	/						19	/
20	/						20	/
21	/						21	/
22	/						22	/
23	/						23	/
24	/						24	/
25	/						25	/
26	/						26	/
27	/						27	/
28	/						28	/
29	/						29	/
30	/						30	/
31	/						31	/
32	/						32	/
33	/						33	/
34	/						34	/
35	/						35	/
36	/						36	/
37	/						37	/
38	/						38	/
39	/						39	/
40	/						40	/
41	/						41	/
42	/						42	/
43	/						43	/
44	/						44	/
45	/						45	/
46	/						46	/
47	/						47	/
48	/						48	/
49	/						49	/
50	/						50	/
51	/						51	/
52	/						52	/
53	/						53	/
54	/						54	/
55	3						55	3
56	/						56	/
57	/						57	/
58	1						58	1
59	1						59	1
60	/						60	/
61	3						61	0
62	1						62	1
63	3						63	3
64	/						64	/
65	/						65	/
66	/						66	/
67	/						67	/
68	/						68	/
69	/						69	/
70	/						70	/
71	/						71	/
72	/						72	/
73	/						73	/
74	/						74	/
75	/						75	/
76	/						76	/
77	/						77	/
78	/						78	/
79	/						79	/
80	/						80	/
81	/						81	/
82	/						82	/
83	/						83	/
84	/						84	/
85	/						85	/
86	/						86	/
87	/						87	/
88	/						88	/
89	/						89	/
90	/						90	/
91	/						91	/
92	/						92	/
93	/						93	/
94	/						94	/
95	/						95	/
96	/						96	/
97	/						97	/
98	/						98	/
99	/						99	/
100	/						100	/
101	/						101	/
102	/						102	/
103	/						103	/
104	/						104	/
105	/						105	/
106	/						106	/
107	/						107	/
108	/						108	/
109	0						109	0
110	2						110	3
111	/						111	/
112	/						112	/
113	/						113	/
114	3						114	2
115	/						115	/
116	/						116	/
117	/						117	/
118	/						118	/
119	/						119	/
120	/						120	/
121	/						121	/
122	/						122	/
123	/						123	/
124	/						124	/
125	/						125	/
126	/						126	/
127	/						127	/
128	/						128	/
129	/						129	/
130	/						130	/
131	/						131	/
132	/						132	/
133	/						133	/
134	3						134	3
135	/						135	/
136	/						136	/
137	/						137	/
138	/						138	/
139	/						139	/
140	/						140	/
141	/						141	/
142	/						142	/
143	/						143	/
144	/						144	/
145	/						145	/
146	5						146	3
147	/						147	/
148	/						148	/
149	/						149	/
150	/						150	/
151	/						151	/
152	/						152	/
153	/						153	/
154	/						154	/
155	/						155	/
156	/						156	/
157	/						157	/
158	/						158	/
159	/						159	/
160	/						160	/
161	/						161	/
162	/						162	/
163	/						163	/
164	/						164	/
165	/						165	/
166	/						166	/
167	/						167	/
168	/						168	/
169	/						169	/
170	/						170	/
171	/						171	/
172	/						172	/
173	/						173	/
174	/						174	/
175	/						175	/
176	/						176	/
177	/						177	/
178	/						178	/
179	/						179	/
180	/						180	/
181	/						181	/
182	/						182	/
183	/						183	/
184	/						184	/
185	/						185	/
186	/						186	/
187	/						187	/
188	/						188	/
189	/						189	/
190	/						190	/
191	/						191	/
192	/						192	/
193	/						193	/
194	/						194	/
195	/						195	/
196	3						196	2
197	4						197	4
198	/						198	/
199	5						199	4
	3						3
	0						0
	5						5
	1						1
	5						5
	0						0
	3						3
	1						1
	1						1
	3						0
	1						1
	3						3
	0						0
	2						3
	3						2
	3						3
	5						3
	3						2
	4						4
	5						4
	2.55						2.2

## Sheet: menopausal
patients ID	menopausal	the time of menopause	Among the 173 patients, 142 cases (82%) were menopausal, of which 27 patients recorded the time of menopause with a mean of 8 years.
1	No
2	Yes
3	Yes
4	No
5	Yes
6	Yes
8	Yes
9	Yes	12
10	Yes	6
11	Yes
12	Yes
18	Yes
21	Yes
23	Yes
28	Yes
31	Yes
32	Yes
37	Yes
38	Yes
39	Yes
40	Yes
41	Yes
42	Yes
43	Yes
44	Yes
45	Yes
46	Yes
47	Yes
48	Yes
49	Yes
50	Yes
51	Yes
52	Yes
53	Yes
54	No
55	Yes
56	Yes
57	Yes
58	Yes
59	Yes
60	Yes
61	Yes
62	Yes
63	Yes
64	Yes
65	Yes
66	No
67	No
68	No
69	No
70	Yes
71	Yes
72	Yes
73	Yes
74	Yes
75	No
76	Yes
77	Yes
78	Yes
79	Yes
80	Yes
81	Yes
82	No
83	Yes
84	Yes
85	Yes
86	Yes
87	Yes
88	Yes
89	No
90	Yes
91	Yes
92	Yes
93	Yes
94	Yes
95	No
96	Yes
97	Yes
98	Yes
99	No
100	Yes
101	Yes
102	Yes
103	Yes	8
104	No
105	Yes	5
106	No
107	Yes	3
108	No
109	Yes	10
110	Yes	12
111	Yes	1
112	Yes	18
113	No
114	Yes	6
115	Yes
116	Yes
117	Yes
118	No
119	No
120	Yes
121	Yes
122	Yes
123	Yes
124	Yes
125	No
126	Yes
127	No
128	Yes
129	No
130	Yes
131	Yes
132	Yes	10
133	No
134	Yes	13
135	Yes
136	Yes
137	Yes
138	Yes
139	Yes
140	Yes
141	Yes
142	Yes
143	Yes
144	Yes
145	Yes
146	Yes	23
147	Yes	4
148	Yes	2
149	Yes	13
150	Yes	0.5
157	No
158	Yes
159	Yes
160	Yes
161	Yes
162	Yes
163	No
164	Yes
165	Yes
166	No
167	Yes
168	Yes	7
169	Yes
170	No
171	Yes
172	Yes
173	Yes
174	Yes
175	Yes
176	Yes
177	No
178	Yes
179	Yes
180	Yes
181	Yes
182	Yes	4
183	Yes	3
184	Yes	8
185	Yes	9
186	Yes	1
187	No
188	Yes
189	No
190	Yes
191	Yes
192	No
193	No
194	Yes
195	Yes	11
196	Yes	10
197	Yes	8
198	Yes	10
12
6
8
5
3
10
12
1
18
6
10
13
23
4
2
13
0.5
7
4
3
8
9
1
11
10
8
10
8.05556

## Sheet: symtoms
patients ID	symtom1	symtom2	symtom3	symtom4	symtom5		ID	symtom
1	abdominal distention	vaginal drainage					1	abdominal distention		symptom	frequency	%
2	dysuria	hydrothorax					1	vaginal drainage		abdominal pain	69	0.605263
3	abdominal pain						2	dysuria		abdominal distention	50	0.438596
4	abdominal distention						2	hydrothorax		abdominal mass	25	0.219298
5	edema of lower extremity	inguinal hernia					3	abdominal pain		vaginal bleeding	11	0.0964912
6	abdominal distention						4	abdominal distention		weight loss	5	0.0438596
7	abdominal distention	edema of lower extremity	fequent micturition				5	edema of lower extremity		anorexia	4	0.0350877
9	abdominal pain						5	inguinal hernia		fequent micturition	4	0.0350877
10	abdominal pain						6	abdominal distention		no obvious symptoms	4	0.0350877
55	abdominal distention	abdominal mass					7	abdominal distention		Abdominal circumference enlargement	3	0.0263158
57	abdominal distention	abdominal pain					7	edema of lower extremity		dysuria	3	0.0263158
58	abdominal pain	abdominal distention					7	fequent micturition		fever	2	0.0175439
59	abdominal mass						9	abdominal pain		constipation	2	0.0175439
61	abdominal pain	abdominal distention					10	abdominal pain		fatigue	2	0.0175439
62	abdominal pain						55	abdominal distention		edema of lower extremity	2	0.0175439
63	abdominal pain						55	abdominal mass		nausea	1	0.00877193
64	abdominal pain						57	abdominal distention		inguinal hernia	1	0.00877193
65	abdominal pain	abdominal circumference enlargement					57	abdominal pain		diarrhea	1	0.00877193
66	no obvious symptoms						58	abdominal pain		straining feeling in anus	1	0.00877193
67	abdominal pain						58	abdominal distention		cough	1	0.00877193
68	fatigue	weight loss					59	abdominal mass		dyspnea	1	0.00877193
69	abdominal pain						61	abdominal pain		menorrhagia	1	0.00877193
70	abdominal pain						61	abdominal distention		urgency of micturition	1	0.00877193
71	vaginal bleeding	abdominal pain					62	abdominal pain		Less urine	1	0.00877193
72	abdominal pain	diarrhea					63	abdominal pain		giddy	1	0.00877193
73	abdominal pain						64	abdominal pain		chest distress	1	0.00877193
74	vaginal bleeding						65	abdominal pain		hydrothorax	1	0.00877193
95	vaginal bleeding						65	abdominal circumference enlargement		vaginal drainage	1	0.00877193
96	vaginal bleeding						66	no obvious symptoms
97	no obvious symptoms						67	abdominal pain
98	dyspnea	abdominal distention	weight loss				68	fatigue
100	abdominal pain						68	weight loss
101	abdominal mass						69	abdominal pain
102	abdominal distention	nausea					70	abdominal pain
103	giddy						71	vaginal bleeding
104	abdominal circumference enlargement						71	abdominal pain
105	abdominal pain						72	abdominal pain
106	abdominal distention						72	diarrhea
107	abdominal pain						73	abdominal pain
108	abdominal pain						74	vaginal bleeding
109	abdominal distention						95	vaginal bleeding
110	vaginal bleeding	abdominal pain					96	vaginal bleeding
111	no obvious symptoms						97	no obvious symptoms
112	abdominal pain						98	dyspnea
113	vaginal bleeding	abdominal pain					98	abdominal distention
114	abdominal distention						98	weight loss
115	abdominal pain	abdominal distention					100	abdominal pain
132	straining feeling in anus	abdominal distention	abdominal pain				101	abdominal mass
133	abdominal pain	abdominal mass	menorrhagia				102	abdominal distention
134	abdominal distention						102	nausea
135	abdominal mass	abdominal pain					103	giddy
136	abdominal mass	abdominal pain					104	abdominal circumference enlargement
137	abdominal mass						105	abdominal pain
138	abdominal mass	abdominal pain					106	abdominal distention
139	abdominal mass	abdominal pain					107	abdominal pain
140	abdominal mass						108	abdominal pain
141	abdominal mass	abdominal pain					109	abdominal distention
142	abdominal mass	abdominal pain					110	vaginal bleeding
143	abdominal mass	abdominal pain					110	abdominal pain
144	abdominal mass	fever	abdominal pain				111	no obvious symptoms
145	abdominal distention						112	abdominal pain
146	abdominal pain	fequent micturition					113	vaginal bleeding
147		abdominal pain	vaginal bleeding				113	abdominal pain
148	vaginal bleeding						114	abdominal distention
149		no obvious symptoms					115	abdominal pain
151	abdominal mass	abdominal pain					115	abdominal distention
152	abdominal mass	abdominal pain					132	straining feeling in anus
153	abdominal mass	abdominal pain					132	abdominal distention
154	abdominal mass	abdominal pain					132	abdominal pain
155	abdominal mass	abdominal pain					133	abdominal pain
156	abdominal mass	abdominal pain					133	abdominal mass
157	abdominal pain	abdominal distention					133	menorrhagia
158	abdominal distention	fequent micturition	weight loss				134	abdominal distention
159	abdominal distention	abdominal circumference enlargement					135	abdominal mass
160	cough	chest distress	abdominal pain				135	abdominal pain
161	abdominal distention	abdominal pain					136	abdominal mass
162	abdominal distention	abdominal mass	weight loss				136	abdominal pain
163	abdominal pain	abdominal mass					137	abdominal mass
164	abdominal distention	anorexia					138	abdominal mass
165	abdominal distention	abdominal pain					138	abdominal pain
166	abdominal distention						139	abdominal mass
167	abdominal distention						139	abdominal pain
168	abdominal distention	weight loss	anorexia	fever	fatigue		140	abdominal mass
169	abdominal distention	abdominal pain					141	abdominal mass
170	abdominal distention	abdominal pain					141	abdominal pain
171	abdominal distention	abdominal pain					142	abdominal mass
172	abdominal distention	abdominal pain					142	abdominal pain
173	abdominal distention	abdominal pain					143	abdominal mass
174	abdominal distention	abdominal pain					143	abdominal pain
175	abdominal distention	abdominal pain					144	abdominal mass
176	abdominal distention	abdominal pain					144	fever
177	abdominal distention	abdominal pain					144	abdominal pain
178	abdominal distention	abdominal pain					145	abdominal distention
179	abdominal distention	abdominal pain					146	abdominal pain
180	abdominal distention	abdominal pain	vaginal bleeding				146	fequent micturition
181	abdominal mass	constipation					147	abdominal pain
182	anorexia	constipation					147	vaginal bleeding
183	abdominal distention	anorexia					148	vaginal bleeding
184	abdominal pain						149	no obvious symptoms
185	abdominal pain						151	abdominal mass
186	abdominal distention						151	abdominal pain
187	abdominal distention	abdominal pain					152	abdominal mass
188	abdominal pain	abdominal distention	dysuria				152	abdominal pain
189	abdominal pain	abdominal distention					153	abdominal mass
190	abdominal pain	abdominal distention					153	abdominal pain
191	abdominal pain	abdominal distention					154	abdominal mass
192	abdominal pain	abdominal distention					154	abdominal pain
193	dysuria						155	abdominal mass
194	abdominal mass						155	abdominal pain
195	abdominal distention						156	abdominal mass
196	abdominal pain	abdominal distention	vaginal bleeding	fequent micturition	urgency of micturition		156	abdominal pain
197	abdominal distention	less urine					157	abdominal pain
198	vaginal bleeding						157	abdominal distention
199	abdominal pain	abdominal mass					158	abdominal distention
							158	fequent micturition
							158	weight loss
							159	abdominal distention
							159	abdominal circumference enlargement
							160	cough
							160	chest distress
							160	abdominal pain
							161	abdominal distention
							161	abdominal pain
							162	abdominal distention
							162	abdominal mass
							162	weight loss
							163	abdominal pain
							163	abdominal mass
							164	abdominal distention
							164	anorexia
							165	abdominal distention
							165	abdominal pain
							166	abdominal distention
							167	abdominal distention
							168	abdominal distention
							168	weight loss
							168	anorexia
							168	fever
							168	fatigue
							169	abdominal distention
							169	abdominal pain
							170	abdominal distention
							170	abdominal pain
							171	abdominal distention
							171	abdominal pain
							172	abdominal distention
							172	abdominal pain
							173	abdominal distention
							173	abdominal pain
							174	abdominal distention
							174	abdominal pain
							175	abdominal distention
							175	abdominal pain
							176	abdominal distention
							176	abdominal pain
							177	abdominal distention
							177	abdominal pain
							178	abdominal distention
							178	abdominal pain
							179	abdominal distention
							179	abdominal pain
							180	abdominal distention
							180	abdominal pain
							180	vaginal bleeding
							181	abdominal mass
							181	constipation
							182	anorexia
							182	constipation
							183	abdominal distention
							183	anorexia
							184	abdominal pain
							185	abdominal pain
							186	abdominal distention
							187	abdominal distention
							187	abdominal pain
							188	abdominal pain
							188	abdominal distention
							188	dysuria
							189	abdominal pain
							189	abdominal distention
							190	abdominal pain
							190	abdominal distention
							191	abdominal pain
							191	abdominal distention
							192	abdominal pain
							192	abdominal distention
							193	dysuria
							194	abdominal mass
							195	abdominal distention
							196	abdominal pain
							196	abdominal distention
							196	vaginal bleeding
							196	fequent micturition
							196	urgency of micturition
							197	abdominal distention
							197	less urine
							198	vaginal bleeding
							199	abdominal pain
							199	abdominal mass

## Sheet: follow-up
patients ID	follow-up			follow-up	follow-up
2	9			9	9
3	18			18	18
4	46			46	46
5	0.5			0.5	0.5
6	20			20	20
7	None				24
8	None				14
9	24			24	33
10	14			14	10
11	33			33	12
12	10			10	34
13	12			12	38
14	34			34	24
15	38			38	12
16	24			24	15
17	12			12	40
18	15			15	20
19	40			40	24
20	20			20	4
21	24			24	9
22	4			4	7
23	9			9	13
24	7			7	5
25	13			13	3
26	5			5	24
27	3			3	24
28	None				20
29	None				15
30	None				37
31	None				17
32	None				21
33	None				1
34	None				4
35	None				3
36	None				8
37	None				12
38	24			24	2
39	24			24	12
40	20			20	36
41	15			15	25
42	37			37	51
43	17			17	12
44	21			21	45
45	1			1	1
46	4			4	6
47	3			3	8
48	8			8	18
49	12			12	50
50	2			2	52
51	12			12	9
52	36			36	59
53	25			25	6
54	51			51	1
55	12			12	72
56	45			45	166
57	None				17
58	1			1	161
59	None				127
60	None				30
61	6			6	7
62	8			8	12
63	18			18	6
64	None				43
65	50			50	24
66	52			52	9
67	9			9	5
68	59			59	4
69	6			6	5
70	1			1	11
71	None				41
72	None				4
73	None				1
74	None				12
75	72			72	75
76	166			166	3
77	17			17	15
78	161			161	24
79	127			127	12
80	30			30	12
81	7			7	22
82	12			12	8
83	6			6	3
84	43			43	4
85	24			24	13
86	9			9	14
87	5			5	28
88	4			4	4
89	5			5	27
90	11			11	8
91	41			41	30
92	4			4	3.6
93	1			1	3.7
94	12			12	5
95	75			75	40
96	3			3	61
97	15			15	22.8
98	None				26
99	24			24	2
100	12			12	11.2
101	12			12	2.5
102	None				24.4
103	22			22	46
104	8			8	12
105	3			3	45
106	None				7
107	4			4	4.5
108	13			13	42
109	14			14	16
110	28			28	16
111	4			4	10
112	27			27	7
113	8			8	8
114	None				10
115	30			30	8
116	3.6			3.6	14
117	3.7			3.7	6
118	5			5	11
119	40			40	3
120	61			61	10
121	22.8			22.8	12
122	26			26	6
123	2			2	8
124	11.2			11.2	10
125	2.5			2.5	14
126	24.4			24.4	16
127	46			46	6
128	12			12	7
129	45			45	1
130	7			7	82
131	4.5			4.5	53
132	None				32
133	None				14
134	42			42	12
135	16			16	70
136	16			16	47
137	10			10	5
138	7			7	36
139	8			8	5
140	10			10	28
141	8			8	2
142	14			14	8
143	6			6	34
144	None				49
145	11			11	28
146	None				42
147	3			3	12
148	10			10	45
149	12			12	33
150	6			6	5
151	8			8	11
152	10			10	53
153	14			14	11
154	16			16	11
155	6			6	33
156	7			7	6
157	1			1	2
158	82			82	61
159	53			53	5
160	32			32	14
161	14			14	20
162	12			12	6
163	70			70	5
164	47			47	9
165	5			5	18
166	36			36	12
167	5			5	4
168	None				21.4048
169	28			28
170	2			2
171	8			8
172	34			34
173	49			49
174	28			28
175	42			42
176	12			12
177	45			45
178	33			33
179	5			5
180	11			11
181	None
182	53			53
183	11			11
184	11			11
185	33			33
186	None
187	6			6
188	2			2
189	61			61
190	5			5
191	14			14
192	20			20
193	6			6
194	None
195	5			5
196	9			9
197	18			18
198	12			12
199	4			4

## Sheet: outcome-relapse
relapse
patients ID	follow-up	relapse	relapse time
4	46	relapse	16
6	20	relapse	12
10	14	relapse	4
38	24	relapse	24
39	24	relapse	24
40	20	relapse	8
42	37	relapse	7
43	17	relapse	11
49	12	relapse	5
52	36	relapse	15
65	50	relapse	24
69	6	relapse	6
86	9	relapse	9
100	12	relapse	12
101	12	relapse	12
105	3	relapse	3
107	4	relapse	1
108	13	relapse	13
109	14	relapse	8
110	28	relapse	1
111	4	relapse	2
112	27	relapse	7
118	5	relapse	2
119	40	relapse	2
120	61	relapse	55
122	26	relapse	2.5
126	24.4	relapse	11.5
128	12	relapse	1
129	45	relapse	22.5
130	7	relapse	2.5
134	42	relapse	10
145	11	relapse	8
160	32	relapse	24
166	36	relapse	16
170	2	relapse	1
171	8	relapse	2
173	49	relapse	23
174	28	relapse	20
175	42	relapse	13
178	33	relapse	7
179	5	relapse	2
180	11	relapse	9
187	6	relapse	3
199	4	relapse	2
			10.5227

## Sheet: outcome-dead
patients ID	follow-up	outcome			patients ID	follow-up	dead
2	9	alive			3	18	18
3	18	dead			4	46	46
4	46	dead			5	0.5	0.5
5	0.5	dead			6	20	20
6	20	dead			10	14	14
9	24	alive			40	20	20
10	14	dead			42	37	37
38	24	alive			43	17	17
39	24	alive			44	21	21
40	20	dead			45	1	1
41	15	alive			46	4	4
42	37	dead			47	3	3
43	17	dead			49	12	12
44	21	dead			50	2	2
45	1	dead			52	36	36
46	4	dead			53	25	25
47	3	dead			62	8	8
48	8	alive			63	18	18
49	12	dead			65	50	50
50	2	dead			69	6	6
51	12	alive			80	30	30
52	36	dead			81	7	7
53	25	dead			82	12	12
54	51	alive			83	6	6
55	12	alive			84	43	43
56	45	alive			85	24	24
58	1	alive			87	5	5
61	6	alive			88	4	4
62	8	dead			89	5	5
63	18	dead			90	11	11
65	50	dead			91	41	41
66	52	alive			92	4	4
67	9	alive			93	1	1
68	59	alive			94	12	12
69	6	dead			95	75	75
70	1	alive			96	3	3
75	72	alive			97	15	15
76	166	alive			99	24	24
77	17	alive			100	12	12
78	161	alive			101	12	12
79	127	alive			109	14	14
80	30	dead			110	28	28
81	7	dead			111	4	4
82	12	dead			115	30	30
83	6	dead			116	3.6	3.6
84	43	dead			117	3.7	3.7
85	24	dead			119	40	40
86	9	alive			120	61	61
87	5	dead			123	2	2
88	4	dead			125	2.5	2.5
89	5	dead			126	24.4	24.4
90	11	dead			128	12	12
91	41	dead			129	45	45
92	4	dead			135	16	16
93	1	dead			136	16	16
94	12	dead			137	10	10
95	75	dead			138	7	7
96	3	dead			139	8	8
97	15	dead			140	10	10
99	24	dead			141	8	8
100	12	dead			142	14	14
101	12	dead			143	6	6
103	22	alive			145	11	11
104	8	alive			151	8	8
105	3	alive			152	10	10
107	4	alive			153	14	14
108	13	alive			154	16	16
109	14	dead			155	6	6
110	28	dead			156	7	7
111	4	dead			157	1	1
112	27	alive			163	70	70
113	8	alive			169	28	28
115	30	dead			171	8	8
116	3.6	dead			173	49	49
117	3.7	dead			177	45	45
118	5	alive			179	5	5
119	40	dead			183	11	11
120	61	dead			184	11	11
121	22.8	alive			187	6	6
122	26	alive			188	2	2
123	2	dead			190	5	5
124	11.2	alive			195	5	5
125	2.5	dead			196	9	9
126	24.4	dead			197	18	18
127	46	alive			198	12	12
128	12	dead			199	4	4
129	45	dead
130	7	alive
131	4.5	alive
134	42	alive
135	16	dead
136	16	dead
137	10	dead
138	7	dead
139	8	dead
140	10	dead
141	8	dead
142	14	dead
143	6	dead
145	11	dead
147	3	alive
148	10	alive
149	12	alive
150	6	alive
151	8	dead
152	10	dead
153	14	dead
154	16	dead
155	6	dead
156	7	dead
157	1	dead
158	82	alive
159	53	alive
160	32	alive
161	14	alive
162	12	alive
163	70	dead
164	47	alive
165	5	alive
166	36	alive
167	5	alive
169	28	dead
170	2	alive
171	8	dead
172	34	alive
173	49	dead
174	28	alive
175	42	alive
176	12	alive
177	45	dead
178	33	alive
179	5	dead
180	11	alive
182	53	alive
183	11	dead
184	11	dead
185	33	alive
187	6	dead
188	2	dead
189	61	alive
190	5	dead
191	14	alive
192	20	alive
193	6	alive
195	5	dead
196	9	dead
197	18	dead
198	12	dead
199	4	dead

## Sheet: surgery 
patients ID	surgery	patients ID	surgery	surgery procedures
1	Yes	1	Yes	suboptimal surgical procedures
2	Yes	2	Yes	suboptimal surgical procedures
3	Yes	3	Yes	suboptimal surgical procedures
4	Yes	4	Yes	suboptimal surgical procedures
5	Yes	5	Yes	suboptimal surgical procedures
6	Yes	6	Yes	optimal ovarian tumor cell debulking surgery
7	Yes	7	Yes	suboptimal surgical procedures
8	Yes	8	Yes	suboptimal surgical procedures
9	Yes	9	Yes	suboptimal surgical procedures
10	Yes	10	Yes	suboptimal surgical procedures
11	No	11	No	No
12	No	12	No	No
13	Yes	13	Yes	suboptimal surgical procedures
14	Yes	14	Yes	suboptimal surgical procedures
15	Yes	15	Yes	suboptimal surgical procedures
16	Yes	16	Yes	suboptimal surgical procedures
17	Yes	17	Yes	suboptimal surgical procedures
18	No	18	No	No
19	Yes	19	Yes	suboptimal surgical procedures
20	Yes	20	Yes	suboptimal surgical procedures
21	No	21	No	No
22	Yes	22	Yes	suboptimal surgical procedures
23	Yes	23	Yes	suboptimal surgical procedures
24	Yes	24	Yes	suboptimal surgical procedures
25	Yes	25	Yes	suboptimal surgical procedures
26	Yes	26	Yes	suboptimal surgical procedures
27	No	27	No	No
28	Yes	28	Yes	suboptimal surgical procedures
29	Yes	29	Yes	suboptimal surgical procedures
30	Yes	30	Yes	suboptimal surgical procedures
31	No	31	No	No
32	Yes	32	Yes	suboptimal surgical procedures
33	Yes	33	Yes	suboptimal surgical procedures
34	Yes	34	Yes	suboptimal surgical procedures
35	Yes	35	Yes	suboptimal surgical procedures
36	Yes	36	Yes	suboptimal surgical procedures
37	Yes	37	Yes	suboptimal surgical procedures
38	Yes	38	Yes	suboptimal surgical procedures
39	Yes	39	Yes	suboptimal surgical procedures
40	Yes	40	Yes	suboptimal surgical procedures
41	Yes	41	Yes	suboptimal surgical procedures
42	Yes	42	Yes	suboptimal surgical procedures
43	Yes	43	Yes	suboptimal surgical procedures
44	Yes	44	Yes	suboptimal surgical procedures
45	Yes	45	Yes	suboptimal surgical procedures
46	Yes	46	Yes	suboptimal surgical procedures
47	Yes	47	Yes	suboptimal surgical procedures
48	Yes	48	Yes	suboptimal surgical procedures
49	Yes	49	Yes	suboptimal surgical procedures
50	Yes	50	Yes	suboptimal surgical procedures
51	Yes	51	Yes	suboptimal surgical procedures
52	Yes	52	Yes	suboptimal surgical procedures
53	Yes	53	Yes	suboptimal surgical procedures
54	Yes	54	Yes	suboptimal surgical procedures
55	Yes	55	Yes	optimal ovarian tumor cell debulking surgery
56	Yes	56	Yes	optimal ovarian tumor cell debulking surgery
57	unknown	58	Yes	suboptimal surgical procedures
58	Yes	59	Yes	suboptimal surgical procedures
59	Yes	60	Yes	suboptimal surgical procedures
60	Yes	61	Yes	suboptimal surgical procedures
61	Yes	62	Yes	suboptimal surgical procedures
62	Yes	63	Yes	suboptimal surgical procedures
63	Yes	64	Yes	suboptimal surgical procedures
64	Yes	65	Yes	suboptimal surgical procedures
65	Yes	66	Yes	optimal ovarian tumor cell debulking surgery
66	Yes	67	Yes	optimal ovarian tumor cell debulking surgery
67	Yes	68	Yes	optimal ovarian tumor cell debulking surgery
68	Yes	69	Yes	optimal ovarian tumor cell debulking surgery
69	Yes	70	Yes	optimal ovarian tumor cell debulking surgery
70	Yes	71	Yes	suboptimal surgical procedures
71	Yes	72	Yes	suboptimal surgical procedures
72	Yes	73	Yes	suboptimal surgical procedures
73	Yes	74	Yes	suboptimal surgical procedures
74	Yes	75	Yes	optimal ovarian tumor cell debulking surgery
75	Yes	76	Yes	optimal ovarian tumor cell debulking surgery
76	Yes	77	Yes	optimal ovarian tumor cell debulking surgery
77	Yes	78	Yes	optimal ovarian tumor cell debulking surgery
78	Yes	79	Yes	optimal ovarian tumor cell debulking surgery
79	Yes	80	Yes	optimal ovarian tumor cell debulking surgery
80	Yes	81	Yes	optimal ovarian tumor cell debulking surgery
81	Yes	82	Yes	optimal ovarian tumor cell debulking surgery
82	Yes	83	Yes	optimal ovarian tumor cell debulking surgery
83	Yes	84	Yes	optimal ovarian tumor cell debulking surgery
84	Yes	85	Yes	optimal ovarian tumor cell debulking surgery
85	Yes	86	Yes	optimal ovarian tumor cell debulking surgery
86	Yes	87	Yes	optimal ovarian tumor cell debulking surgery
87	Yes	88	Yes	optimal ovarian tumor cell debulking surgery
88	Yes	89	Yes	optimal ovarian tumor cell debulking surgery
89	Yes	90	Yes	optimal ovarian tumor cell debulking surgery
90	Yes	91	Yes	optimal ovarian tumor cell debulking surgery
91	Yes	92	Yes	optimal ovarian tumor cell debulking surgery
92	Yes	93	Yes	optimal ovarian tumor cell debulking surgery
93	Yes	94	Yes	optimal ovarian tumor cell debulking surgery
94	Yes	95	Yes	optimal ovarian tumor cell debulking surgery
95	Yes	96	No	optimal ovarian tumor cell debulking surgery
96	No	97	Yes	optimal ovarian tumor cell debulking surgery
97	Yes	98	Yes	optimal ovarian tumor cell debulking surgery
98	Yes	99	Yes	suboptimal surgical procedures
99	Yes	100	Yes	suboptimal surgical procedures
100	Yes	101	Yes	suboptimal surgical procedures
101	Yes	102	Yes	suboptimal surgical procedures
102	Yes	103	Yes	optimal ovarian tumor cell debulking surgery
103	Yes	104	Yes	optimal ovarian tumor cell debulking surgery
104	Yes	105	Yes	suboptimal surgical procedures
105	Yes	106	Yes	suboptimal surgical procedures
106	Yes	107	Yes	optimal ovarian tumor cell debulking surgery
107	Yes	108	Yes	suboptimal surgical procedures
108	Yes	109	Yes	suboptimal surgical procedures
109	Yes	110	Yes	suboptimal surgical procedures
110	Yes	111	Yes	optimal ovarian tumor cell debulking surgery
111	Yes	112	Yes	optimal ovarian tumor cell debulking surgery
112	Yes	113	Yes	optimal ovarian tumor cell debulking surgery
113	Yes	114	Yes	optimal ovarian tumor cell debulking surgery
114	Yes	115	Yes	suboptimal surgical procedures
115	Yes	116	Yes	optimal ovarian tumor cell debulking surgery
116	Yes	117	Yes	optimal ovarian tumor cell debulking surgery
117	Yes	118	Yes	optimal ovarian tumor cell debulking surgery
118	Yes	119	Yes	optimal ovarian tumor cell debulking surgery
119	Yes	120	Yes	optimal ovarian tumor cell debulking surgery
120	Yes	121	Yes	optimal ovarian tumor cell debulking surgery
121	Yes	122	Yes	optimal ovarian tumor cell debulking surgery
122	Yes	123	Yes	optimal ovarian tumor cell debulking surgery
123	Yes	124	Yes	optimal ovarian tumor cell debulking surgery
124	Yes	125	Yes	optimal ovarian tumor cell debulking surgery
125	Yes	126	Yes	optimal ovarian tumor cell debulking surgery
126	Yes	127	Yes	optimal ovarian tumor cell debulking surgery
127	Yes	128	Yes	optimal ovarian tumor cell debulking surgery
128	Yes	129	Yes	optimal ovarian tumor cell debulking surgery
129	Yes	130	Yes	optimal ovarian tumor cell debulking surgery
130	Yes	131	Yes	suboptimal surgical procedures
131	Yes	132	Yes	optimal ovarian tumor cell debulking surgery
132	Yes	133	Yes	suboptimal surgical procedures
133	Yes	134	Yes	suboptimal surgical procedures
134	Yes	135	Yes	suboptimal surgical procedures
135	Yes	136	Yes	suboptimal surgical procedures
136	Yes	137	Yes	suboptimal surgical procedures
137	Yes	138	Yes	suboptimal surgical procedures
138	Yes	139	Yes	suboptimal surgical procedures
139	Yes	140	Yes	suboptimal surgical procedures
140	Yes	141	Yes	suboptimal surgical procedures
141	Yes	142	Yes	suboptimal surgical procedures
142	Yes	143	Yes	suboptimal surgical procedures
143	Yes	144	Yes	suboptimal surgical procedures
144	Yes	145	Yes	suboptimal surgical procedures
145	Yes	146	Yes	suboptimal surgical procedures
146	Yes	147	Yes	suboptimal surgical procedures
147	Yes	148	Yes	suboptimal surgical procedures
148	Yes	149	Yes	suboptimal surgical procedures
149	Yes	150	Yes	suboptimal surgical procedures
150	Yes	151	Yes	suboptimal surgical procedures
151	Yes	152	Yes	suboptimal surgical procedures
152	Yes	153	Yes	suboptimal surgical procedures
153	Yes	154	Yes	suboptimal surgical procedures
154	Yes	155	Yes	suboptimal surgical procedures
155	Yes	156	Yes	suboptimal surgical procedures
156	Yes	157	Yes	optimal ovarian tumor cell debulking surgery
157	Yes	158	Yes	optimal ovarian tumor cell debulking surgery
158	Yes	159	Yes	optimal ovarian tumor cell debulking surgery
159	Yes	160	Yes	optimal ovarian tumor cell debulking surgery
160	Yes	161	Yes	optimal ovarian tumor cell debulking surgery
161	Yes	162	Yes	optimal ovarian tumor cell debulking surgery
162	Yes	163	Yes	optimal ovarian tumor cell debulking surgery
163	Yes	164	Yes	optimal ovarian tumor cell debulking surgery
164	Yes	165	Yes	optimal ovarian tumor cell debulking surgery
165	Yes	166	Yes	optimal ovarian tumor cell debulking surgery
166	Yes	167	Yes	suboptimal surgical procedures
167	Yes	168	Yes	suboptimal surgical procedures
168	Yes	169	Yes	suboptimal surgical procedures
169	Yes	170	Yes	suboptimal surgical procedures
170	Yes	171	Yes	suboptimal surgical procedures
171	Yes	172	Yes	suboptimal surgical procedures
172	Yes	173	Yes	suboptimal surgical procedures
173	Yes	174	Yes	suboptimal surgical procedures
174	Yes	175	Yes	suboptimal surgical procedures
175	Yes	176	Yes	suboptimal surgical procedures
176	Yes	177	Yes	suboptimal surgical procedures
177	Yes	178	Yes	suboptimal surgical procedures
178	Yes	179	Yes	suboptimal surgical procedures
179	Yes	180	Yes	suboptimal surgical procedures
180	Yes	182	Yes	suboptimal surgical procedures
181	unknown	183	Yes	suboptimal surgical procedures
182	Yes	184	Yes	suboptimal surgical procedures
183	Yes	185	Yes	optimal ovarian tumor cell debulking surgery
184	Yes	187	Yes	suboptimal surgical procedures
185	Yes	188	Yes	optimal ovarian tumor cell debulking surgery
186	unknown	189	Yes	optimal ovarian tumor cell debulking surgery
187	Yes	190	Yes	optimal ovarian tumor cell debulking surgery
188	Yes	191	Yes	optimal ovarian tumor cell debulking surgery
189	Yes	192	Yes	optimal ovarian tumor cell debulking surgery
190	Yes	193	Yes	optimal ovarian tumor cell debulking surgery
191	Yes	194	Yes	suboptimal surgical procedures
192	Yes	195	Yes	suboptimal surgical procedures
193	Yes	196	Yes	suboptimal surgical procedures
194	Yes	197	Yes	suboptimal surgical procedures
195	Yes	198	Yes	suboptimal surgical procedures
196	Yes	199	Yes	suboptimal surgical procedures
197	Yes
198	Yes
199	Yes

[truncated: 10 more sheets: treatent, Pathology type, CA125, pelvic and abdominal metastasis, lymph node metastasis, primary site of the tumor,  longest diameter of the tumor, ascites, stage, metastasis site]
